# Supplementary material for: Functional and biochemical characterization of the Toxoplasma gondii succinate dehydrogenase complex
Source: PLoS Pathog. 2023 Dec 11;19(12):e1011867. doi: 10.1371/journal.ppat.1011867 (PMC10735183; doi:10.1371/journal.ppat.1011867)
Supplement: S1 Table — (XLSX) [file ppat.1011867.s008.xlsx]

## Sheet: Sheet1
S1 Table. Primer table: summary of primers used in this study
Primer name	Gene ID	Purpose	Primer sequence (5'-3')
227920_gRNA_F	TGGT1_227920/ SDH10	Promoter replacement_gRNA_Forward	aagttTTTGTTCTGCGCTTTTCTGCg
227920_gRNA_R	TGGT1_227920/ SDH10	Promoter replacement_gRNA_Reverse	aaaacGCAGAAAAGCGCAGAACAAAa
227920_PR_cassette_F	TGGT1_227920/ SDH10	Promoter replacement_ DHFR/T7S4 cassette_Forward	CTTTCTCTTTTCTTTTTTCGGGTTTTCTCTTCGAGAAAGTCTCTGCAGCCaagcttcgccaggctgtaaatcc
227920_PR_cassette_R	TGGT1_227920/ SDH10	Promoter replacement_ DHFR/T7S4 cassette_Reverse	CAGGACTGTGCGTCCGTCGAGGCGTCCTTGGGCGTGGTGGATGGCGCCATtggttgaagacagacgaaagcagttg
227920_test_PR_F	TGGT1_227920/ SDH10	Promoter replacement_GOI test_Forward	TCCGTCTCGTCTGAGTCT
227920_test_PR_R	TGGT1_227920/ SDH10	Promoter replacement_UTR test_Reverse	CGATTTCGCTCCTCTTTCC
226500_gRNA_F	TGGT1_226500/ SDH11	Promoter replacement_gRNA_Forward	aagttTTAGGAAAGAGGAATCGg
226500_gRNA_R	TGGT1_226500/ SDH11	Promoter replacement_gRNA_Reverse	aaaacCGATTCCTCTTTCCTAAa
226500_PR_casstte_F	TGGT1_226500/ SDH11	Promoter replacement_ DHFR/T7S4 cassette_Forward	CCGTCATTTGTACTTGTTTGATCTTAGGAAAGAGGAATCGAGGAGGCAAGaagcttcgccaggctgtaaatcc
226500_PR_cassette_R:	TGGT1_226500/ SDH11	Promoter replacement_ DHFR/T7S4 cassette_Reverse	GTGAACCTTGGCAGTGGCACCTCCATACGGAGGAGACGAGAGAGAAACATtggttgaagacagacgaaagcagttg
226500_test_PR_F	TGGT1_226500/ SDH11	Promoter replacement_GOI test_Forward	GCACATGTGCCATCGAC
226500_test_PR_R	TGGT1_226500/ SDH11	Promoter replacement_UTR test_Reverse	CTGCCATGTATCACCGCA
252630_gRNA_F	TGGT1_252630/ SDH15	Promoter replacement_gRNA_Forward	CGTGACTACGGTTAGACCG
252630_gRNA_R	TGGT1_252630/ SDH15	Promoter replacement_gRNA_Reverse	TCGTGAGTCGCGAAACTC
252630_PR_cassette_F	TGGT1_252630/ SDH15	Promoter replacement_ DHFR/T7S4 cassette_Forward	ACTATCAGTCGGAATAGTGCGCGTTCTCCCTTGTGAGCAACAGTTCCAAAaagcttcgccaggctgtaaatcc
252630_PR_cassette_R	TGGT1_252630/ SDH15	Promoter replacement_ DHFR/T7S4 cassette_Reverse	CCTGATGAGCCTGCCCCCCCAGCGACGTTACCGCAGCTATGTGTTGACATtggttgaagacagacgaaagcagttg
252630_test_PR_F	TGGT1_252630/ SDH15	Promoter replacement_GOI test_Forward	TCCCCGAGAAAGACAAGAG
252630_test_PR_R	TGGT1_252630/ SDH15	Promoter replacement_UTR test_Reverse	TCGTCCATTGCCCTTTCG
206480_gRNA_F	TGGT1_206480/ SDH23	Promoter replacement_gRNA_Forward	aagttAAAAAGCCATGGCGCCCCGAg
206480_gRNA_R	TGGT1_206480/ SDH23	Promoter replacement_gRNA_Reverse	aaaacTCGGGGCGCCATGGCTTTTTa
206480_PR_cassette_F	TGGT1_206480/ SDH23	Promoter replacement_ DHFR/T7S4 cassette_Forward	CCTTTTCTGCCTTCCCCCCCCCATTTACCTTCTGGAACCTTCGGGGCGCCaagcttcgccaggctgtaaatcc
206480_PR_cassette_R	TGGT1_206480/ SDH23	Promoter replacement_ DHFR/T7S4 cassette_Reverse	CGGGTGGCGGCCGGCGGGGAGGCCATCGCCGCGAGACCGGAAAAAGCCATtggttgaagacagacgaaagcagttg
206480_test_PR_F	TGGT1_206480/ SDH23	Promoter replacement_GOI test_Forward	GACCCGGCTTTTTCTCTTCGC
206480_test_PR_R	TGGT1_206480/ SDH23	Promoter replacement_UTR test_Reverse	TCTGTATGGAAAGGCAGGAGG
306550_gRNA_F	TGGT1_306550/ SDH31	Promoter replacement_gRNA_Forward	aagttCACCACACCATGCCGCTTTCg
306550_gRNA_R	TGGT1_306550/ SDH31	Promoter replacement_gRNA_Reverse	aaaacGAAAGCGGCATGGTGTGGTGa
306550_PR_cassette_F	TGGT1_306550/ SDH31	Promoter replacement_ DHFR/T7S4 cassette_Forward	TTCCTTCTTTTCTTCGCGTHTTCCGGCCTTTCGCTTCCTCCGCACCACACCaagcttcgccaggctgtaaatcc
306550_PR_cassette_R	TGGT1_306550/ SDH31	Promoter replacement_ DHFR/T7S4 cassette_Reverse	GTTAGAGCCACGCGGGCGAAGAGCCGGGCAGTCGGCAAGGAAAGCGGCATtggttgaagacagacgaaagcagttg
306550_test_PR_F	TGGT1_306550/ SDH31	Promoter replacement_GOI test_Forward	TGGCGTTTCGTCTCTTGC
306550_test_PR_R	TGGT1_306550/ SDH31	Promoter replacement_UTR test_Reverse	CGGCACAGAAAGGGTAGATA
qRTPCR_F_227920	TGGT1_227920/ SDH10	qRT-PCR Forward	TCTTCGTCGAGAGGCATCG
qRTPCR_R_227920	TGGT1_227920/ SDH10	qRT-PCR Reverse	AAAACGCAAAGAGTCGGTCG
qRTPCR_F _226500	TGGT1_226500/ SDH11	qRT-PCR Forward	ACTGCCAAGGTTCACCAAAGA
qRTPCR_R _226500	TGGT1_226500/ SDH11	qRT-PCR Reverse	CTGCTTCGCTCCGAGATCAT
qRTPCR_F _252630	TGGT1_252630/ SDH15	qRT-PCR Forward	CTACCGCAATGTCTCCCCAA
qRTPCR_R_252630	TGGT1_252630/ SDH15	qRT-PCR Reverse	CGCCTTGCGAGTGTCATAGA
qRTPCR_F _206480	TGGT1_206480/ SDH23	qRT-PCR Forward	CTCCGTTCCGACACTGAACT
qRTPCR_R_206480	TGGT1_206480/ SDH23	qRT-PCR Reverse	TTGCCTTTCCCCGGAAACAA
qRTPCR_F _306500	TGGT1_306550/ SDH31	qRT-PCR Forward	TTGAGTGCAATTGCCTTGCC
qRTPCR_R_306500	TGGT1_306550/ SDH31	qRT-PCR Reverse	AGGATCGCGTTGGTGAGTTT
qRTPCR_F_actin	TGGT1_209030	qRT-PCR Forward	GGGACGACATGGAGAAAATC
qRTPCR_R_actin	TGGT1_209030	qRT-PCR Reverse	AGAAAGAACGGCCTGGATAG
227920_EcoRI_F	TGGT1_227920/ SDH10	Insertion of 227920 cDNA into pTUB8 vector for complementation of r227920/SDHB-HA	attGAATTCcctttttcgacaaaATGGCGCCATCCACCA
227920_Nsil_R	TGGT1_227920/ SDH10	Insertion of 227920 cDNA into pTUB8 vector for complementation of r227920/SDHB-HA	ctctcATGCATgCTTAGGGACTTTCTTCAA
226500_EcoRI_F	TGGT1_226500/ SDH11	Insertion of 226500 cDNA into pTUB8 vector for complementation of r226500/SDHB-HA	attGAATTCcctttttcgacaaaATGTTTCTCTCTCGTC
226500_Nsil_R	TGGT1_226500/ SDH11	Insertion of 226500 cDNA into pTUB8 vector for complementation of r226500/SDHB-HA	ctctcATGCATgTCGTGTAAGCTTCTCCGA
252630_Mfel_F	TGGT1_252630/ SDH15	Insertion of 252630 cDNA into pTUB8 vector for complementation of r252630/SDHB-HA	ctctcCAATTGCCTTTTTCGACAAAATGTCAACACATAGCTGCG
252630_Nsil_R	TGGT1_252630/ SDH15	Insertion of 252630 cDNA into pTUB8 vector for complementation of r252630/SDHB-HA	ctctcATGCATCTCGTCCTTCGTGACGTC
206480_EcoRI_F	TGGT1_206480/ SDH23	Insertion of 206480 cDNA into pTUB8 vector for complementation of r206480/SDHB-HA	attGAATTCcctttttcgacaaaATGGCTTTTTCCGGTC
206480_Nsil_R	TGGT1_206480/ SDH23	Insertion of 206480 cDNA into pTUB8 vector for complementation of r206480/SDHB-HA	ctctcATGCATgAAGAGAGACGCCGTACAT
306550_EcoRI_F	TGGT1_306550/ SDH31	Insertion of 306550 cDNA into pTUB8 vector for complementation of r306550/SDHB-HA	attGAATTCcctttttcgacaaaATGCCGCTTTCCTTGC
306550_Nsil_R	TGGT1_306550/ SDH31	Insertion of 306550 cDNA into pTUB8 vector for complementation of r306550/SDHB-HA	ctctcATGCATgGTAGAAAAACCGATGCAG
227920_R_DY>AA	TGGT1_227920/ SDH10	Mutation of DY to AA of rSDH10/SDHB-HA/cSDH10-Ty	gcgcgtttcgagtagcaggcggctagacagatgtctgccc
227920_F_DY>AA	TGGT1_227920/ SDH10	Mutation of DY to AA of rSDH10/SDHB-HA/cSDH10-Ty	gggcagacatctgtctagccgcctgctactcgaaacgcgc
