# Supplementary material for: Functional and biochemical characterization of the Toxoplasma gondii succinate dehydrogenase complex
Source: PLoS Pathog. 2023 Dec 11;19(12):e1011867. doi: 10.1371/journal.ppat.1011867 (PMC10735183; doi:10.1371/journal.ppat.1011867)
Supplement: S2 Table — (XLSX) [file ppat.1011867.s009.xlsx]

## Sheet: Summary data
S1 Table. Mass spectomtry data from SDHB and QCR2 immunoprecipitations
Gene Name	Intensity SDHB A	Intensity SDHB B	Intensity SDHB C	Intensity SDHB D	Average Intensity SDHB	Intensity QCR2 A	Intensity QCR2 B	Intensity QCR2 C	Intensity QCR2 D	Average Intensity QCR2	Ratio A/B	Mol. Weight (kDa)	Score	Peptide sequences
TGGT1_315930	1153000000	605300000	962600000	642860000	840940000	1260200	5840700	13446000	34429000	13743975	61.1861	18.101	146.71	ALGELPPK;ALGELPPKAYFEK;FLANGLTGR;GKLVVPSDISLLEEK;GKLVVPSDISLLEEKQTVGR;LGLMTMPPMIHWNYTK;LILLPFIAYGGSWLGR;LVVPSDISLLEEK;LVVPSDISLLEEKQTVGR;LVVPSDISLLEEKQTVGRR;QYDLSCSDPATDIVVR;QYDLSCSDPATDIVVRR;TKLILLPFIAYGGSWLGR;VVAHNGVWAGVAVSTLVGHYSLR;VVAHNGVWAGVAVSTLVGHYSLRR
TGGT1_215280	3768400000	2432300000	1814900000	1103900000	2279875000	13210000	38594000	42766000	56690000	37815000	60.2902	38.61	323.31	CHGIMNCTVSCPK;DLVPDMTNFYAQYR;DPNVENLQSIEDR;DPNVENLQSIEDRR;DRQDPSLVFR;DRQDPSLVFRR;EANPPVEILPLPHMMVLR;EANPPVEILPLPHMMVLRDLVPDMTNFYAQYR;EGICGSCAMNVDGK;EGICGSCAMNVDGKNCLACLTPIK;EGICGSCAMNVDGKNCLACLTPIKR;FSPAWKSLQAQQALEK;GLNPAGAIQK;HDRHEEEVVSR;HEEEVVSR;INHALFR;KDPNVENLQSIEDR;KDPNVENLQSIEDRR;LAAINDTMK;LAAINDTMKLYR;LMPGQDIK;LMPGQDIKHDR;LMPGQDIKHDRHEEEVVSR;MKDQVEAR;NCLACLTPIK;NCLACLTPIKR;QDPSLVFR;QDPSLVF…
TGGT1_215590	11183000000	7442400000	8527800000	6789800000	8485750000	55381000	116360000	190700000	271830000	158567750	53.515	72.733	323.31	AAFGLASAGIK;AAFGLASAGIKTACLSK;AEFPLTYR;AFGGQSLR;AFGGQSLRFGK;AGGPDKIVQGLYAAGEAACASVHGANR;AGLPLEDLEFVQFHPTGIFPAGCLITEGCR;AGLPLEDLEFVQFHPTGIFPAGCLITEGCRGEGGILR;AQVLTTSR;AYQSCTSAHTCTGDGGGMVSR;CHGVVAMCMEDGSIHR;DASAPSLPPNAGEETLAMVDR;DASAPSLPPNAGEETLAMVDRLR;DDKNWMK;DHIHLDLTHLPPATLHER;DHIHLDLTHLPPATLHERLPGITETAK;DLASRDVVSR;EGVEMMK;EGVEMMKDVAK;ELESYGLPFSR;ELESYGLPFSRTEDGR;EPIPVLPTVHYNMGGIPTNWR;ERDDKNWMK;E…
TGGT1_252630	1050700000	876200000	753470000	449480000	782462500	2349200	15703000	20189000	30789000	17257550	45.3403	15.081	323.31	ANNTGHWR;GLSMMSYR;LQQDLAVIDHHVNSTQAADVTK;LQQDLAVIDHHVNSTQAADVTKDE;NVLSFYDTR;NVLSFYDTRK;QTDDEMR;QTDDEMRSVEFLQSQSGSK;STHSCGNVAGGAGSSGAAK;SVEFLQSQSGSK;SVEFLQSQSGSKNVLSFYDTR;TMWPLLPPMMLYQYIR
TGGT1_227920	458270000	59468000	335270000	169690000	255674500	3346700	2235800	7362900	10311000	5814100	43.9749	9.5469	51.405	APSTTPKDASTDAQSWR;AVYAPSVYDR;AVYAPSVYDRLFAFLK;AVYAPSVYDRLFAFLKK;DASTDAQSWR;EWADICLDYCYSK;EWADICLDYCYSKR;KEWADICLDYCYSK;RKEWADICLDYCYSK
TGGT1_215775	48809000	45163000	31671000	26424000	38016750	0	1007400	0	0	1007400	37.7375	65.407	23.714	ALLAGFLR;AVDIVLDQR;CKNIPQPVR;DAPLGGSDWIFR;FIFPFDLVKDPQK;GFEPPELEAR;GGVFLTGFEHLVR;GTDPGDVVIEELFNR;GTDPGDVVIEELFNRIPQANVR;GTLLGQEDPYAYVEATDQETGESFEVHVPLSK;GVTGGSDAGEEAPQTPRPPLR;LQLTLQVIR;NIPQPVR;RGVTGGSDAGEEAPQTPRPPLR;SLVHHAR;TELSAVLPLYQTDGEPA;VESELGERPR;VRQPVFPPDEFPEDVDTNPIYFR
TGGT1_223390	28780000	65884000	58339000	12907000	41477500	2145000	667220	489620	0	1.10061e+06	37.6858	248.41	68.402	AAEFAEDDAGGGAGLHASHASSAFPK;ALLEILAASSEFSTLPLRPGEEGTLK;ASNRYPVVNVEFQVSK;AVYIAPHPLVVK;AYTQLVR;DCAEETSGAVYAPYFPR;DTSTGVAPAVHLGEPTGEPESLAGR;DVGDWLGVSSSGLFNFHPSVR;EILQSEAEAVK;ELTGDVNLTR;KDDVLPNENLQCTVTLER;LELAAFVQPLTR;LLEQHCVNLVDSALK;LPANSEDLNKPSTK;LTAIDLLLQAAADDDPKK;LVGLSATLPNYDDVAVCLR;LVIIDEIHLLHDAR;NVEQVLGPVNSDVFTR;QIETAQEHIR;SQVLIFVHSR;SSPEGQEVLELLDALSSRR;TPLPSDLIADQK;TPPHTELLDLQPLPITALR;VAFEEFHEN…
TGGT1_226500	1089400000	597860000	673560000	478150000	709742500	851710	15654000	37776000	21832000	1.90284e+07	37.2991	11.069	25.757	FCEESVMISER;FNMMEMDR;GGQLPSDVDR;GGQLPSDVDRGLFNSEK;GLFNSEK;GLFNSEKLTR;MEVPLPR;SRGGQLPSDVDR;SRGGQLPSDVDRGLFNSEK
TGGT1_223485	323400000	178200000	199900000	131980000	208370000	0	0	0	6030500	6030500	34.5527	10.307	57.963	GANGYVNLRS;KNLTSQQVTVDWK;LASDGQTALQDFLR;LASDGQTALQDFLRR;MRVPGFPSLTFR;NLTSQQVTVDWK;NLTSQQVTVDWKGANGYVNLR;NLTSQQVTVDWKGANGYVNLRS;RKNLTSQQVTVDWK;VPGFPSLTFR
TGGT1_306650	1271700000	939080000	950040000	422790000	895902500	353350	8529600	32624000	75881000	2.9347e+07	30.5279	31.412	121.38	AAGIAGTGLNASEK;AAGIAGTGLNASEKVSNIDEHAK;AASAEYDR;AASAEYDRLMK;AASAEYDRLMKEYPEYCAK;AEDVAAHDFPQLLHR;AEDVAAHDFPQLLHREIQSEAALQKR;EIQSEAALQK;EIQSEAALQKR;ETGCTAHSETKTNGVAR;EYPEYCAKVDDVLGSGLALLR;FTFSGLHR;FTFSGLHRFFY;HRFTFSGLHR;LMKEYPEYCAK;PQVSASQSFSSAAPAAAPK;SRETGCTAHSETKTNGVAR;VDDVLGSGLALLR;VDDVLGSGLALLRQK;VIEEEAQPFAHNQNVQASLK;VSNIDEHAK
TGGT1_356400	16778000	14210000	11660000	1191700	10959925	0	344780	414050	0	379415	28.8864	32.017	8.24	FTTGMAGVTDR;GADSLPDSR;GNIDEEGITEVATTGVPPQTQSSGR;TDEQGTVPGPSQPIPSGTDSTPEGWETVQSGDVPPGEPEPK;VMSWFTSAQNAIR
TGGT1_206480	2594700000	1012100000	1630500000	798310000	1508902500	6269000	56502000	70157000	82178000	53776500	28.0588	22.522	102.1	ATGPQFDILDPK;ATGPQFDILDPKSINLREEAR;FHLHRLPLNAER;GNVYEYTK;GNVYEYTKNGTK;GNVYEYTKNGTKVDPDTGAVATEACASFLK;LFSVPTLNYLDFK;LLFPGKGNVYEYTK;LLFPGKGNVYEYTKNGTK;LMYGVSL;LPLNAER;NGTKVDPDTGAVATEACASFLK;QGCSSLR;SINLREEAR;VDPDTGAVATEACASFLK
TGGT1_290290	6786500	18902000	8647700	11019000	11338800	0	0	0	410280	410280	27.6367	119.82	22.05	AGSQQAAVAACVAEAQR;ATPQESSGAAAHIDTDLYSR;HLLATADLEK;LRGEGILSVQK;SDGVDVLLPTICVLNK;SIVELIEEVTK;SQHIIVNALDNIQAR;TSEGTLFWAPPK;VGVETEATVFTDDFWR;YADQVALFGSEFQHALGR
TGGT1_231970	22236000	34269000	22089000	7552800	21536700	0	838870	0	0	838870	25.6735	291.81	36.175	DLHEEDEDWNEFNDINK;DVSQVTATTTR;EELGLIEQAYDNPHEALSR;IDLTLLNR;ITDAYLDQYLWYEADAR;LIVDHNIADYITAK;LLILALER;LTLEDLEDSWDR;QTETGITHFR;SGLNQIPNRR;SGSSTTTQQDLSVFEDFVLPR;SNPALYVLR;SVDVPLVQSWYR;TAEEVAALIR;TILQHLSEAWR;TVNAHGDEIIVSTQSPHEQQVFSSK;YNLVLGTPK
TGGT1_311310	39709000	49651000	56633000	38024000	46004250	0	2079000	1685200	1669300	1.81117e+06	25.4003	56.445	21.724	HSLLYPSGPANPPNWQELK;IPVGLLLQGR;LNDPITVVGDIHGQFYDLLK;LSKEDCLELIK;MEPLADPLHDR;NGLLSVLR;NVTEITSNEPNLLR;TGFPTVITIFSAPNYCDVYNNK;TLRQENELIVR;VLSQIGGVNR
TGGT1_254690	31195000	12713000	19468000	7382300	17689575	0	0	517900	878260	698080	25.3403	54.217	29.327	DGEAALDMLIER;EVVAAAASAASSAAAK;GLPFEELWLR;GYGFSEGSPTEAGVYR;IAAFIQHALQFEDQQSR;LFELCPSPLK;LRLPILFISGQK;QQIDESGLTR;SGAQVLEEEER;SLGGAVAIDLAVQRPHQVR;YVESCSPTSLDLPTAAR
TGGT1_219590	30234000	26516000	35695000	14286000	26682750	1434500	1058400	898890	0	1.1306e+06	23.6006	52.935	35.305	EAAGLVVDLIK;EVYEGEVVEVAAEETENPHGGFAK;KLAGQALLFAGPVGSGK;LAGQALLFAGPVGSGK;LSTEALELLGEVGSHTSLR;SDAHSTEFDLEVEEYVPVPK;TAPYTISEVVQVLK;VQAGSGGLSLQQQQR;YALQLLEPAR
TGGT1_215490	31646000	11560000	13107000	11721000	17008500	861900	0	0	695200	778550	21.8464	58.166	15.108	AVDSPPCDEGASSR;GVDNFSACVEAEK;ISLSDLACDPR;LANSPTAQSSPK;LAVSHNTER;SGQFSWVCTGESADTSPEEGETDYLCALQDTK
TGGT1_243710	8742000	20329000	19959000	4539600	13392400	0	630810	0	0	630810	21.2305	61.472	19.222	DSFLDEGFILEK;GGSEHGLEEAER;IAAYGCNVFINR;MISEGGVPDVLQR;QAEELVNQNIHPQIITAGYR;TIITNDGATILK;VSVDSFEAVQALELAEKEK
TGGT1_267620	20616000	13252000	8535000	5990000	12098250	0	570770	0	0	570770	21.1964	57.684	36.099	EISDYQLEADKLNQPFGTPEKPTR;ELSAVLETAR;IFCALSSYSVTGTNYLSGR;IHLECQQQVIETQPAPVR;MLEQAETNLQNVER
TGGT1_292220	54815000	49929000	57870000	29782000	48099000	1541000	2602800	1506700	4825600	2619025	18.3652	61.638	36.901	AALLPYK;AFIKDGTLFLIR;AILDGVIEAAIDHEK;AILDGVIEAAIDHEKK;ANAEPEQGAGSSAPATTADAAR;AQDATAAPPAGAAGAAGAAEKK;ASVAIYSSTEPQK;FAQAVEFGDLLVDR;ISLEDVAEK;ITFCLQLHTDAVK;LEYSAAFAK;LISLSYSR;NYIASNQYELALK;SGDLHAFAR;STRDEATLAFWK;VLGSTPVGAPAPSGASETPLWR
TGGT1_264610	23165000	45686000	44667000	17130000	32662000	499200	578350	679190	5418600	1793835	18.2079	45.032	41.904	GFGFITFTTPDPVAR;GFGFVIFR;GFGFVIFRNPDDAEK;GSGWGGNWGPGGYGGR;HTVDGTQVEVR;LFVGGISDDVNDESLR;LGVHCEAKR;TYFQQYGDVADSEVLFDK;TYFQQYGDVADSEVLFDKFTGR
TGGT1_236540	48640000	35664000	35748000	19676000	34932000	2073400	0	0	1828300	1950850	17.906	53.017	41.573	AEGGFDIHSDDVVLGVTGDGR;ASEEEFQKADDR;FIEVYPATREDMQR;GGFDGFYHGGFNSGPMR;GLPWSCSENEIVR;MIELFPSSK;PSGEAYVQFVDAAEALR;QEMEFAAQGGDPR;RFIEVYPATR;TTGEAYVQLPDPGLR;TVMAAISGNTDSLDASR;TVMAAISGNTDSLDASRR
TGGT1_320210	38773000	27842000	40070000	20925000	31902500	1434200	0	2925800	985790	1781930	17.9033	56.08	50.626	AAAANVINLLDHTDKVTDVK;AAASAAGGDADEEPGLSEELVQEMQALAK;GVLCCEFDPK;GVLCCEFDPKNPK;HLETSGVCPVTAQSLSEADLADVK;LHVTEPVVVSASDDKTVR;QHLETAR;QIDNVLPASR;QQLSQSLYQQDAATR;QQVHALQQQLLQAQK;QQVHALQQQLLQAQKR;SGQYIACGATNNAIALYHFEAR;TVTATGGYDGNVILFDLEK
TGGT1_221320	57734000	61366000	61696000	38299000	54773750	3853700	2992700	2409600	3576400	3208100	17.0736	287.81	82.221	ATLDSTGAIPR;AYDETFTLSYVTGR;DLCPTVPSLIELNR;DPNAGDRIDFINEDYLPIQR;EATQAIVER;EIPVAFWSFR;FVLDAIIGDPDKFIGVENLR;FYADLHDRPER;GEVSPSSPSTGPGAASAQGASSTSK;GGSWVVVDPTINLQK;GPLLLTGYQALNK;IQLVLSLLR;IVDFSGLLDLPR;KPVSQAQAPQNVFVR;LAFPSVDSR;LDALDPNTQAYLALPR;LFLHIVSPLNLASAK;LGGIPFGAIAVETR;LKAELLQLPSASSSK;LLQDDLEAR;LQTSFDLTRLDALDPNTQAYLALPR;LRVDQIEVK;QGDLTGAEAPLR;SDFSDLPR;SFVFDEGEETDAEGFVAQASPAGSGAEGADGAK;SPGSVVNTGDV…
TGGT1_266990	22037000	30689000	25959000	7203400	21472100	1271100	942490	1728500	1189700	1.28295e+06	16.7365	121.98	30.525	AAAGAFASLLCGNSDNNVK;AAGDGEEDEDRYLQSVR;ELVATCVHLR;FSAACAGLDEAER;LVERPAPVSLAPGQQAVLHAPIK;TAEPEQLTVPR;TMEEFVIDLLR;TSDEVHAQLVEEFER;TVVLEDGTYGTEDVYESVNEKGDSSAK;VVDAFPDLAHAR
TGGT1_260440	16788000	27652000	15038000	4732800	16052700	0	986570	0	0	986570	16.2712	34.099	28.697	ANASTFDVSNGVCSLK;DKLEFTSLDLFLSTR;MFYGVVVKPGQTVTLSPEDGGEVLHLSQVCMPQPK;SALVDFLKK;TPLATLGQK;TYSVCMLQK;TYVQVIQEGK
TGGT1_207770	22283000	16702000	15733000	9790000	16127000	0	734370	1252400	0	993385	16.2344	55.519	24.257	DFSESEEILEELQK;DFSESEEILEELQKK;DGLLFLSHFPLTDGPQNSTSAGQSGGSQPSSLSSTSAPR;IATAALLR;KLHETSLGVGPVAQAAFQR;LHETSLGVGPVAQAAFQR;SKLDEVAFLR;SLSFDLIANSCK;TSVTAVASGSPPAADDSAK;VSEDDVEHLVMR
TGGT1_209985	143740000	118910000	117410000	26231000	101572750	5489800	5854300	8552700	5381900	6319675	16.0725	29.666	45.507	ASSSLVDVINVLR;GDGDSGEQSEGRPVVLVPK;IVSLKDPVDAMHR;LENSHPATLYQTVR;LLAPIETLVYR;LLAPIETLVYRGDGDSGEQSEGRPVVLVPK;LPFDLGTPGVDSSEK;LPFDLGTPGVDSSEKLENSHPATLYQTVR;LSFDVCPSDMPESVK;LVPQAALR;SADASAFDDR;YGAPEVLEHPETPYTYSR
TGGT1_240570	7758900	9355700	7306500	4720500	7285400	0	0	0	460200	460200	15.8309	57.402	10.012	DSVDHDFYSFINR;INVAITSYCDR;VNSPEVITEGEYGAALR;VVLQPDVDYVIDELEQK;VVLQPDVDYVIDELEQKDVEDSNK
TGGT1_272910	20575000	33244000	39352000	15084000	27063750	0	1427900	2783400	1054800	1.75537e+06	15.4177	58.674	29.291	GDVLITNDGATILNEMAVVHPVAK;GVHPQLIASSFLEASK;IGLIQFCLSAPK;LGGTVDESELVK;LIQIAATSLQSK;LLAPIAVDAVMK;LVGINVR;QIAATGCNVLLIQK;RQNIIAAK;SLHDALCVVR;VLPEGKDVDNVDLNDIR
TGGT1_249180	8759400	14062000	17931000	22515000	15816850	0	0	804700	1266500	1035600	15.2731	68.751	17.118	EPRPFPIVNILNK;EVGDIGPGYGFQWR;GIGINNGLPWPHLTTDFK;IKEIDDFTAEDFEVVGYVPHGR;LNIVVSSSLKEEDIAAEKPQAEGQQR;STAAQAAAPAESVFVPFCPELGR;TGDSGLPSPSVGKR
TGGT1_206590	45219000	46418000	42703000	30257000	41149250	3353300	2747600	1997100	2753700	2712925	15.1679	86.364	30.853	AGTPYYVAPQVLQGK;DLKPENFLFLDSAR;ELDHPNVIK;GAGLFSSTSTQK;HLININPQER;IIDFGLSCR;NSQNVALPTTLMSNLK;QVAEAPISR;SKFILENTGALTDFYEIDTATLGQGTYGSVSK;STSATATLSPQPYTPTPESHR;TVNAAAVASPETR;VFDLDGNGK;VLGMPDVETAVGR;YTAEQALQHPWVTTLAR
TGGT1_205580	57519000	71876000	63926000	21842000	53790750	3168400	759700	1973100	8469300	3592625	14.9725	51.22	47.369	AFSAVIPESAK;ASVLSGPR;DPSVSPAVTDAAPGEAEGVAAAK;EKPVPVYLTDLQTGAIR;ETEEPEFDSAAMR;KPEENANTEEKQEDGTGGATSPAVSNLK;KPRDPSVSPAVTDAAPGEAEGVAAAK;SGALPLFWSAAELAANPR;TVLVHLLR;YGWCTAESR
TGGT1_235020	12261000	28035000	28140000	11771000	20051750	774710	1100600	1133100	2407800	1.35405e+06	14.8087	137.06	29.823	FDVALSLGR;FPEAALFAR;GDLQAAEEFLPR;GFEILQVNLR;GVNCIEYSK;LLEEQQYQDGER;LLEEQQYQDGERLPVAYK;LQTCAELVR;SGERPYLVSGSDDCTVR;SLLDYDIVQQINQEGVQK;SSSPSASDSSAAVVSAPHFTLTGHER;SVDFHPTEPFLLSALYDGR
TGGT1_290200	22110000	24350000	29569000	4808900	20209475	0	979540	1752300	0	1365920	14.7955	48.072	23.076	DTSTLQTVFATNR;FPELDLSSVLPIKER;GAPSPVAAGVAAR;IIQYGSAVELIGPK;LLISLLFDMPCR;LLPNFMAITLSPSNQIIHPAR;TPATKVEGGYVPAVNGRLFNEDIPFGLCVLK;VNAVSSDPAEVVPEADLCLICAPANAHFPLLEK;WDHLGSITGR
TGGT1_222860	97822000	100920000	118630000	70918000	97072500	2180500	5422900	10188000	9158900	6737575	14.4076	88.391	86.788	AALLDDFDEIVGR;DCSVLVYNGHR;EFTQLEIFR;ENFRWWLLDAR;FALVVHDEQTSNQALR;GANYRPPIK;GDFLCLR;GGEYPHFLFSHDDRYVAR;KEFTQLEIFR;LLLVEIPSR;LLLVEIPSRR;LSSLKYPLEK;QFPTPAYSPR;QIDFSPNETYVITWDGSPAQLR;QIDFSPNETYVITWDGSPAQLRNEK;VMTGELLR;VQWSPQGSFLATFHRPGIALWAGDQFEK;YAGETEIYWHDPIER
TGGT1_269250	9578100	13739000	11921000	4140700	9844700	0	618070	541130	906840	688680	14.295	38.438	17.043	AYYSFEQPTSDR;NASTSTLATR;TAAAASGEPQLDSLSSFASVAGLVASK;TVVVHPIVLLSVVDHYNR;YTPNPVYVIVDINPK
TGGT1_263060	15901000	23962000	28383000	15236000	20870500	1176800	844140	992610	2859100	1.46816e+06	14.2154	107.19	37.997	APEAPAGDPENSGESGER;FGALLASGLIDAGGR;FSATASLGVIHK;GLLFSGLCR;ILSGSFNPHVR;LLHVSVSDVSDDVRR;LSAEEQAEVR;RLDLVESILNSPR;SILSGEAQTAFSNQFLQR;SQIISLLTAEFEK
TGGT1_286080	18532000	36717000	26665000	15221000	24283750	0	1042500	1609400	2576800	1742900	13.933	113.34	27.637	ESIVQGFQWATR;GGGQVIPTAR;GPNVLVDDTLPSEVDKNLLGTVR;HTLEEVNSILEQVCEVR;ILDAAIAADPLQR;LPGEPASVEAER;LVAHVVAEEQPTLQPTLEELGIYLK;RVAYSALLLATPR;SIWAFGPDAR;VADPVVQFCETVVESSALK
TGGT1_240870	18452000	25706000	20607000	9922100	18671775	0	542080	1622600	1861600	1.34209e+06	13.9124	101.92	18.435	AAESVLDR;AQPELAILAINTFR;AQPELAILAINTFRK;LEEITEYLVEPLRR;LIGNISLLSSVYHK;LLDKVTNPDVVR;LSHANSAVVLSAIK;LVYLYVINYAK;NIELIVQK;TLVLAADRPGNQGR;VVFAPKPPINEDADALDYNTLDR
TGGT1_227960	15015000	23846000	23210000	6337000	17102000	0	1154100	1314700	0	1234400	13.8545	55.682	12.856	AIALIEEANR;ILVDAVAELPGAEHALVELCK;LAYQCAVKDPQVEK;NLLQLLRPFSR;SSLPFFSLLAK;VELAHVAQLIGLPGPK
TGGT1_208530	39701000	20970000	23293000	17344000	25327000	3058800	2333200	1084000	1143400	1904850	13.2961	65.563	23.695	FSEENVEFFR;LAAGWDKELLEFGAR;LDSGDLAYLSR;LLQPYISHGK;LVELDGAACMK;LVLEPLSLEEAR;LVNPTPFK;SVDCSDLCIHAIPEGTIVFPK;TQFPHASEEFFNYLR;VSASEEYFTCFHR
TGGT1_213900	15770000	20026000	16032000	11570000	15849500	0	0	0	1195800	1195800	13.2543	122.54	30.796	DAYGALGFPDFDAGAGVAPTFISHR;DEALVSPQGGECALADK;DEALVSPQGGECALADKLGFLLPQR;EGELYLAGTYR;GAPQLAEEEDPLKPR;GDDLGDAALSPAAVSIDDVTAVACGDSHTAFLTR;QGEVGCGAAAGAVVDKFEEIR;SSASAPSTVPAEALER;TPFLVDPQLFDSK
TGGT1_249590	8734700	5017400	5787700	5891900	6357925	0	0	488670	0	488670	13.0107	28.279	7.6401	GVNTFSPEGR;LFQVEYALGAIK;LGSTAVGIQTK
TGGT1_273370	7955500	14341000	21479000	9364300	13284950	0	324230	1164500	1602200	1030310	12.8941	112.28	23.077	ALCELAGAAADR;APLGSTASSNAVAVR;ASGAAGAGQLAHTR;DLLLQDLSAGDASSPAYAYAAPPSLGAGGASDPSHQR;FAAVHVINK;LLLDYLESCLR;SIATAALTTLLK;TAIVDKNPFVASSGLVAGINLFHTAPEVVR;VLAGLVAPETLGSLLMTTK
TGGT1_218780	14922000	16915000	11801000	5953900	12397975	856410	808350	1123800	1119900	977115	12.6883	52.8	26.739	EFAEENGDASPEAK;FSVVGPSLGEEYEREEEGGEQAGGAK;GLYHLEGHR;IYDAIEESDFFVCPVAR;KQGGLAAWSEVCEAK;MEEADLSSLAATER;NIGPAGVTIVIAR;NRAEDVELAKK;QQVLPFGR
TGGT1_318160	57247000	68017000	103720000	25126000	63527500	3580900	2212300	5470900	9510700	5193700	12.2316	25.975	49.104	EVVHIVLQPLSEEPTRPCSDR;EVVHIVLQPLSEEPTRPCSDRFLIQSTAVSSDAPLAR;FLIQSTAVSSDAPLAR;GGKEVVHIVLQPLSEEPTRPCSDR;GGYGGASGSQGGSYSADLK;HKDELVKENEALK;SRYDQLVEYALALER;SYLVRPSTGIIPR;TSGSSGDHVGGAGMSAAEGSGSSSR;YDQLVEYALALER
TGGT1_201700	9661700	10700000	10121000	9664200	10036725	824440	0	0	0	824440	12.174	67.411	16.431	DVAFQPASASSLLLSSSR;GHEGPVWQVR;LLASCSEDGTVK;LWSLSTPEASTHAGEVAPK
TGGT1_212250	7475700	14758000	14003000	12606000	12210675	0	657020	1220800	1340100	1072640	11.3838	86.943	10.694	DRPHPAGVQLLR;FGLLTGDVLEAPK;IPTFFVFQGLQPR;LVGLDTHPDFPRL;QLPEGYFSPLQPK;TQFSFGTAIDFVK
TGGT1_222170	96538000	48279000	40439000	28473000	53432250	0	4256000	7811700	3400500	5.15607e+06	10.363	33.637	16.361	DLESILFDSK;HFLYGTAK;LETKFESYLR;LKDLESILFDSK;LYNEDLEPLLR;SGKPVWENMLFK;VEALTNMISTPIELFVK
TGGT1_208590	15943000	10537000	10783000	7733500	11249125	1615200	0	0	579840	1097520	10.2496	53.311	15.719	AGVLPAGLSAVLSK;ALSATSSGYYSDHVDQNEQVR;LATSHLEQK;LLDTSTDKTTLAVACYDLGEFAR;NLSLTLPASVLYK;SGTFSDSQVEYLVQGLLHGR
TGGT1_297500	24329000	32732000	23825000	8505700	22347925	2363800	3029100	1190700	0	2.19453e+06	10.1835	59.463	46.767	ALATNAGYDATDILNK;ALECIPR;GGAPQFLDEADR;GQIISNINACQVIADIVR;IQTTVNSITPDVLGTCGVFEER;ISATGAQVVLSR;LPIGDLATQYFADRDIFCAGR;SHLLNAPIILLKDGVDTSQGR;TFSYAGFEQQPK;VTGGSYTDSFVVQGVAFAK
TGGT1_289800	10766000	4022000	10594000	4323100	7426275	0	0	738960	0	738960	10.0496	25.883	14.032	AEHLDEVMVQLLR;TAFTTALTGTHTFCVTNTGR
TGGT1_266640	10593000	20006000	26314000	12438000	17337750	0	0	0	1726400	1726400	10.0427	79.99	20.968	DADGYYWITGR;GYFFTGDGVFR;IGAVHNVIFAGFAASSLAER;IHDAESHILITADQSSR;KYIGPIATPDYIVIAR;LNVCDNCVDR;VALICEGDDPDQSR;VDDTLNVSGHR;VLGTVGEPINPEAWR
TGGT1_312630	30433000	83924000	42904000	25543000	45701000	8144100	5431200	1498400	3191800	4566375	10.0082	286.16	66.009	AGNVATLISLYESLK;ALKETCAATLEAASSGEDPFDAFSK;ALQELVEITNDATMANK;ALQGLSMADVNMTAR;AQLNCLETLNYLAQCDGGEGVAILSR;AYNDALIQEQALK;FYDNDVRFPAQVLTAALTK;HLNVLDTAIQTAR;IAEAGAVTALFR;IDSNVGETLR;IGELNGIAACTDLLQR;IQGCPALVTEACSK;ITGAENLER;LEGNVALVCR;LGGPALNVK;LLGTNGAPAALVK;LLQANEFSK;LVFVIQNDPSKDNK;NNETAVVHLLDVLNK;NNFPHLHENLAALNELLISSEGAK;QAAVEALHAQCQQR;SLADFCSPSNQLYQENALDALDR;SSQDLNVFEWCMGNDQDYNNRIPIVR;TGGLNAVVQYLTR;V…
TGGT1_292020	12276000	11486000	12269000	7735500	10941625	1333100	1062100	947450	0	1.11422e+06	9.82002	799.97	17.572	AAVDYTGGLAITPAFLDVR;GEFTDALLLR;GLIESEIDDIAR;GTGLIDILLPEVK;LGTNLSTPSAVGNK;LSDPCPGTANEDLR;LVLPSDVLTPER;LVNAAGDGVPTTDTTVVR;TLDEPLPVGR;TPTAFGNEDSNDAATASR;VAALDSCGEPGGLGR
TGGT1_290940	15538000	8000200	6135100	9240000	9728325	1432100	750870	793960	0	992310	9.80372	73.598	8.4917	ADGSSAFTFGTPVGFR;HVETPDGAVLCAR;IVGFEVVPYSVR;VLCKDQPIGDAQR
TGGT1_268200	27219000	37031000	35969000	20097000	30079000	3638400	3330200	0	2343500	3.10403e+06	9.6903	66.429	22.065	GLASPLLAGSLDGAQASAHAK;GVSQGLPGGLPVAATNNLAPLSQPLPHNAPPVEIK;HVFDECTRPVEVR;LFVGSIPR;MASLAAADACIR;VLDAALGPIIVK;VPHTVDEEALRPIFESFGEVR
TGGT1_268870	2650400	4664000	12352000	2754900	5605325	562970	514260	542680	749910	592455	9.46118	114.06	12.729	ACQELVASAGDTGVK;AGSQAAAEDSLATR;IVAVYGFK;LIEAYKPFASR;TEQDLLFDIDQVYK;VLGNIEEGIECCEK;VTPGKEVEFHR
TGGT1_280370	8579900	8734000	17399000	3914600	9656875	0	0	0	1034000	1034000	9.33934	81.837	17.423	AVHIALGNLCVLMR;GSLSFDDLIAQVQK;ITLLEETQTFLQQQNQSLR;LLTPSGYQGPDQIQSAPNPSTPIIK;SLGDSFRQESPPRQEQTPQPQLGQLPR;SNCAGLHALQEAGGK;VCLVVPGDFVGR
TGGT1_217820	40336000	35618000	29363000	14111000	29857000	902430	2956200	3839000	5215900	3.22838e+06	9.24828	51.722	42.358	ADEAYPFLKR;ALMGCMQSVK;IENVEQAGQAAGTLCSVFR;LLAVASLVHGR;NPSQTQSYYTQFLEQFDKDEETGEQK;NQVASAAASAAGSSPGGLASPGASLASGGIATPQQ;QPAAAEKGEKPQNR;QQWEELLER;QVFLILANELKK
TGGT1_305860	66092000	39672000	73771000	40856000	55097750	0	0	4225500	7848100	6036800	9.12698	60.429	79.816	DLKPENLLLESK;FSFDPPDWTQVSDEAK;GGELFDEIILR;GKFSFDPPDWTQVSDEAK;HAGAAGEKPDASLEK;ITNEELGR;LAQAAMLFMGSK;LGSGAYGEVLLCK;LGTAYYIAPEVLR;LLAAFQQFDSDGSGK;LLAAFQQFDSDGSGKITNEELGR;LTTLEETK;LTTLEETKELTQIFR;LYEFFEDKR;QLDNNGDGQLDRK;QVLSGTTYLHK;SSVTTTSNSGALLDEVAVLK
TGGT1_297880	66924000	26450000	21899000	21244000	34129250	0	0	514670	6993700	3754185	9.09099	24.153	43.237	FFAESPEDPVDALTTGVWK;GLLQLFTEK;GVGEHIGGTPVDLVLNDLYPLIVK;KFFAESPEDPVDALTTGVWK;KGVGEHIGGTPVDLVLNDLYPLIVK;MADLLFDSNLTLVK;QGLGGVLGK;SWTDAAHLQIMQLSSSSAR
TGGT1_318410	10135000	14339000	15129000	7772200	11843800	1276900	683690	2144800	1109700	1.30377e+06	9.08425	58.665	14.793	AVCTPENGCTFVVLNQK;AVVPGAGAFEIAAYAALQDFKK;GIDPPSLDLFAK;LVFEGVHPR;RQPVGLNLTTGDALSPSVEGIWDNYR
TGGT1_275650	24209000	30570000	12709000	12985000	20118250	0	1752900	0	2718700	2235800	8.99823	101.17	22.644	AHPGPLAATLADPEGWALYR;ELADPEGWELFR;EVLADPEGWR;GPLTTVLADPDGWDLYK;LSDVLADPEGWK;NVVDVPQSFEDFLQQPDQQK;SSAGGPVPNTFQQWLQQNEHAK;TVLADPEGWELFR;VLADPQGWTLYK
TGGT1_216860	414960000	383330000	317140000	187460000	325722500	75360000	20000000	21021000	32931000	37328000	8.72596	49.113	169.66	AIGDAGFEHPSEVQHETIPHAITGVDVLCQAK;CEVVYGGISIQK;DFFLKPELLR;DVQNIFMATPK;ELAFQIK;ELAFQIKNEFDR;ELAFQIKNEFDRFSK;FEVHIAEMPQSIDASQYINQ;GLAITFVASQDDTNVLNDVQTR;GNYVSIHASGFR;GNYVSIHASGFRDFFLKPELLR;GVEDVVVGR;IMVATDLFGR;INRYQQFK;KDVQNIFMATPK;LLTECNFPSIAIHAGLDQEER;LTLHGLLQYYVK;NIDMLKDAK;QVMFFSATMNK;RIMVATDLFGR;TTLEQNPADELVDYEEDEQNDAK;TTLEQNPADELVDYEEDEQNDAKEK;TTLEQNPADELVDYEEDEQNDAKEKGVEDVVVGR;TTPHILIGTPGR;VAH…
TGGT1_201680	40984000	128140000	82537000	22938000	68649750	6159100	4933300	5917200	14469000	7869650	8.72335	118.85	58.431	AAFEAALEEK;AAPASPQKVEGSISPASSVPPSAGDSWR;ACREEELPLLIR;ADELLSVGQQDAALK;ASSNILIK;ECYATAEDLYSLGLHDYFLK;EEELPLLIR;FLQELPAR;FLQELPARLEAETR;GEQDEGFER;HVQLCVDENKLR;IISQHANIQSLGK;LDYASSAILFETPDAAAANTLR;LIFQLSR;LTMLLGHSTLPSR;MVLDLLR;QIFEVVKEDKEK;QKDFEQQAQEQR;QKDFEQQAQEQRER;QLDLEASAALR;QRELEIEEK;QRELEIEEKQR;SQGWDSVQETIMIR;TGQDLFHNSR;VAAAALSEHLSAGK;WQEEQLAR
TGGT1_300140	52999000	80422000	63126000	38378000	58731250	8874000	3419000	8043800	6807800	6786150	8.65458	44.039	40.12	AAPQAAAKKETPK;AQSDLAQALNAVDAHLK;CELDLLPEPTMDLNEWKR;DKQLVADFWCACDDIQGRPIADSK;FYETVVNQK;LEGECTVAFVTSNQLGGFLQR;LLTPKDDVR;LPLLESEVGGVCLFESNAICR;SGKVDAAALLEK;VDAAALLEK
TGGT1_235930	66615000	69948000	87111000	26803000	62619250	16443000	4608300	4395500	3501200	7237000	8.65265	64.264	49.864	ARPIGAGPGR;ASGAILEYVGR;EAGETEKLAIFGELR;GTPDTIDKAK;HAYIAGTLAER;KLSHVCGADLNILER;LAIFGELR;LEDYSYALGQR;LSHVCGADLNILER;LSHVCGADLNILERDGR;LYIGFVMQQR;QYLQWLCAQR;RAEEETGTFIFLDGSR;RDDLTIIHVPHECVGYVTGR;SKEAGETEKLAIFGELR;TSYVHVETDGRDDCDVVSLPVDAVAYVTGSK
TGGT1_247760	12626000	18119000	10381000	11963000	13272250	0	0	0	1542200	1542200	8.60605	86.969	14.765	AVICFDSVTPEEVEEFAAHSVK;IVSLPELAYDATGATPK;LRPTVFFGVPR;LYAFDDLIHK;TGDVVELLPSGAPR;TLPAVLEDFPEIR;TPEARPACADGEVPATGQK
TGGT1_224850	63654000	40017000	56476000	38045000	49548000	9474900	4189700	3793100	5630800	5772125	8.58401	82.697	59.512	AAVEALNGKR;FGSITSLVVR;GYGFVHYENEESAR;LFAFCNFADHDSAK;NLDKNIDNK;NMDDSIDDEKLR;QLFEPFGSITSAK;RSLGYAYVNYQGIQDAER;SGNGNIFVK;SLDTLNYTVIK;SLGYAYVNYQGIQDAER;TVYVGPFIR
TGGT1_222380	10832000	21496000	17154000	9835200	14829300	0	1703000	1185400	2313100	1.73383e+06	8.5529	129.49	20.655	AEQLDVLTQLGR;AYYSFLDLATK;FAAVLGASNDDEVLGLLVTK;IGFNLQQR;INAANQLSELCTSK;LLLNNSTANYLLQHHR;MQLAEAVASQPDDLDLENPLHNEVLR;SEQNEAHQVLLPLASNPANVPR;TADGTNIQELANPQCREPLIGLVR;VLELFHETR
TGGT1_308810B	29122000	32873000	25430000	10441000	24466500	0	1885700	2806600	3951900	2881400	8.49118	115.12	39.98	ADSVSDGCYVTR;APIHLAAAPSSFDVVPAK;DATGEVGELHGAETQTPQLAAEAETAGAEQEAGR;GADVMSQDIR;IDGPFTVGEVSAFLR;IVPALSLELLLEK;QAEEQANASQSSETPAEENAQEPK;RIDGPFTVGEVSAFLR;TALDLAQEAAER;TGDDVLAYLTAVSSKPSCPFIPR;VRDGDSVIHAAIAASKPR
TGGT1_289540	7940000	21266000	15572000	9546100	13581025	2039300	1934400	1710700	814920	1624830	8.35843	100.59	24.462	ADTALSTAPVGSLFESQQQGYSEYLR;AFEESANER;AFLVLQHAGLAQEQGAQAAIAIR;AQELEQGYQDFFDACAHVEEQTFNTAK;AQQHAELDQALR;AVGNLGAVTEK;AVVQTLQK;KGPAPESATEAPAPAEPTGSDVSSSGAEARPQAESPAK;QQVSVASTALHQR;SYQVNVAESK;YLQLVEAAGHNEGNLPDAYQER
TGGT1_202370	9781500	15604000	16132000	3709800	11306825	1391600	1333900	0	0	1362750	8.29706	58.631	20.409	AGGLLEQTMLVNGVVLHK;ANQIMLATQVVK;ASQLAVER;DVYDADKELLVHAAMTALGSK;IIVGPDGQVTVTNDGATILNK;SNILAACAVADTLR;VVGGGGSAELAAAIAVENEADKIPGVEQYAVR
TGGT1_203240	1913400	8772000	15913000	2688600	7321750	0	0	615770	1159700	887735	8.24768	80.262	12.925	GEAQAGEAANLSHAER;IEIQIHQPYSVLR;LVSPEATAQLLQTK;QNLVASPFIPR;SLLSSAVPQSLHLQLR;SPADTLNPGR
TGGT1_273520	85178000	54118000	82669000	35182000	64286750	2287900	4668400	15513000	8965500	7858700	8.18033	67.341	75.557	AAVEAEIR;AAVEAEIREIEAK;AAVETHTAAQCILK;DHFQAVITAIGQGK;EAAQDEELLQTLDHGEDEEGDAAR;GAINEFAR;IGEECDSDFFLQPLK;LGDILDQVAAASSK;LGDILDQVAAASSKK;LLIFETYCR;LVNFNNAIEAYKK;SNLILQNIAR;SNLILQNIARPAGFTGR;VQMSAAPPNLYQQVIDKTR;WIVNLIR;YYAVYAILNR
TGGT1_239490	69280000	50195000	46489000	29274000	48809500	8044700	3291100	5685500	6909200	5982625	8.15854	63.901	53.158	EEAYHAGLIHTQFTTDMNISNETPVIPIFR;EIIVSQR;GISYGMHTIR;ISFYIQNQGEEALQTAVGLALDKK;LSIWDNMFYSVQR;NNGYAISTPVKDQYAGDGIAIR;SAVIGGIFDDVYDKEPWNLR;SQTLFVCR;VDGNDLFASLLATK;VDGNDLFASLLATKK;YLDNLNLWSDKQDEELRK
TGGT1_228210	4140500	8808900	5768500	2588300	5326550	0	655560	0	0	655560	8.12519	44.425	10.722	ALQGVGQLIGEVLK;EVDPLVFNMLHEDPGSVQYGEVGGLSEQIR;EVIELPLTNPELFK;EVIELPLTNPELFKR;FSQGTSADREIQR;GVLLYGPPGTGK
TGGT1_291680	29937000	60187000	59017000	26931000	44018000	1326700	2855000	6970000	10770000	5480425	8.03186	87.595	48.165	DCTSLQLVEYEPVR;ELTSTQIQQQLGLAR;FAEPNTIDVAPGFDQEAAAVLMTR;FFETDSTGFLK;FIQPVGECEYK;FSWNVWPATR;GNKELTSTQIQQQLGLAR;LTSILEELRR;QLLQAPLEDAK;QSFLQFQTSYLHPSGR;SANAYVPAGGPGAPAGSPLLRPAAAR;SHFLQTFNASPDETAYYR;TESEESLDVLR;VILDERFPVPK;VSGCILNPFCAIDFR;YYTQLANQAVR
TGGT1_313010	103060000	116600000	119650000	39761000	94767750	6692900	11879000	11002000	19410000	12245975	7.73869	53.461	43.168	CLVSSDLFTR;ELALQTSAVVK;ELLMGIFEK;GFEKPSPIQEASIPIALAGK;GTDFEEYFLRR;GVTQYYAFVEER;ILDLANK;KITELGYSCFYIHAR;LQINQAIIFCNSVTR;LYNPVHVLCGTPGR;MQHFSQPQNSVPSQPANPAHVDPNNNPEGDEGWK;QILMYSATFPVTVK;QILMYSATFPVTVKDFK;TAAFSIPLLEK;TKGTDFEEYFLRR;YIQGLILVPTR;YLPDAHEINLMDELTLK
TGGT1_318310	24710000	40018000	27729000	33831000	31572000	5502800	2085800	3796900	5396000	4195375	7.52543	76.92	32.944	ALYEFFGFSPANIAK;LRPEVLETLK;LVSMPCWTLFDEQPAEYR;NQVLCLSER;SSVPVLQGSSFDGVIK;SVEAWNALFER;TTIGFLSSK;VHGSPLSEEELR;VLTAYVEAASPFGWEK;VSPGKTELGATDVLCVNTIR;VTVLSLCR;YFDVHVGLPTFGGSAPAK
TGGT1_213670	21417000	43133000	37370000	19768000	30422000	2627400	3418900	5289800	5100300	4109100	7.40357	85.265	43.3	AFSWFYVLEPHPPPIDPETSADPSR;AVAEAADLAGGINAESALNDRESSAGTGDSTSR;AVSLEEIQR;ESVPSVAGAK;GSLGLLPAAVK;LACINADLLAGAK;LDPILFSALNSLPCEVTEATHRPVPTAGDLK;LKTEIEKER;LLDLASQLAIAR;LQEEVAVAYDQK;SVQSTPVLMSVEEAVSAEKEAIR;TRDAPASVLSEKR
TGGT1_229310	7297700	5203700	3250600	2747500	4624875	0	0	624820	0	624820	7.40193	463.73	3.1138	LLLSHVTFR;QLEVLQAEENLLR
TGGT1_290670	208400000	250000000	194100000	116260000	192190000	24061000	18253000	30953000	30929000	26049000	7.37802	83.189	124.01	AAAAFASMLLR;AKVVAPGVYFAQELVNAPANYCNPVTLAR;DAVEAADFK;DYAEALDSK;EAGLEAEVLQQDDIEK;EAGLEAEVLQQDDIEKLK;ECLASSILK;FDDAVGQGMLKDAVEAADFK;FDMGGAAAVLGAAR;GICFDAGGYNLK;GKGGSIIAAVFLNK;GPIALPELAQK;GSLFPPQFIHLTYK;HLAALGFGSIAEVTPSAVTK;LTLADALVYAEK;LTLFTDDVEAVNR;MGCYLAVAK;MGSQVFVR;SYRPGDVITASNGK;TDPTAIPFVGCQPAK;TDPTAIPFVGCQPAKK;TGGAQIELMK;TLVEYIMDISAQTK;TLVEYIMDISAQTKEN;TVAVVLPTCQK;TVEVGNTDAEGR;TVEVGNTDAEGRLTLAD…
TGGT1_261210	26524000	21575000	21682000	10418000	20049750	0	3188600	2701100	2294500	2.72807e+06	7.34944	55.049	30.552	AHEVFQNTPHEGGEGR;AQSTASAILKDDADGLGVNEGK;AYQSIFITPSVQQK;IDRPAGTVEFGK;IDRPAGTVEFGKR;IFVEVER;LCCFYLQNLEDLRK;LLDNDEDLQDLK;LLDNDEDLQDLKIR
TGGT1_271888	25304000	15672000	23053000	8209600	18059650	2610100	2142300	1718700	3487500	2489650	7.25389	37.486	25.102	AAVAAIENGSLR;FGEWAVVTGATDGIGK;GAIICVGSGASEIASDPLYCAYSATK;LRQTEQDLQAAVPALR;NILVQCHVPLLVTTK;QTEQDLQAAVPALR;SFAVDFSEGSTESLFQK;STLVTTR
TGGT1_249850	20384000	17582000	17788000	8192500	15986625	3417500	1200500	2154500	2077400	2212475	7.22567	43.081	10.338	LPTWQQIR;STLQDIRLPTWQQIR;STLQDIRLPTWQQIRR;TGQAPWR
TGGT1_288860	21446000	19583000	19381000	7069100	16869775	0	1791800	1625200	3590800	2.33593e+06	7.22186	55.446	18.25	AEEEDVELEESAR;AQGFLALFAGDTGEIKSEVR;EGVTAGDVITIDK;FVQCPEGELQK;GLGLTDALQPR;IIELRAEEEDVELEESAR;VQEVSDVNRVER;VYSLFIDVKR
TGGT1_260630	36771000	35059000	47541000	31491000	37715500	6012800	2543600	2983700	9373200	5228325	7.21369	76.759	32.866	AFYPSSYSK;CLVQGLDGR;ELGDFLKQDPEER;KGLVDMSPDQQLDIQAFCHQVSR;LKNFPEYLSASGESR;LRDALDELLK;NFPEYLSASGESR;SSTLLQVPHFTPEAVR;TFDPFEILQVEPSASNR;VLNAPIIVR;YHPDKNVNDPTSAAK
TGGT1_205570	10078000	7258100	12768000	6677300	9195350	1170800	1902500	1240700	890620	1301155	7.06707	68.283	12.961	AASSTPPASPFHPR;DIVPACDASR;EFASLEASETVGELLQR;GTVGWGLALPVYR;GVWLEGVVALPVRK;LSADLAFPR;LTGPYGAGAALR;RADPPAQGNSASEGGASADVDPR
TGGT1_252290	15713000	15729000	15394000	9290200	14031550	1830200	1846200	3814600	473080	1991020	7.04742	59.36	10.885	GKPQPPFEWVQPALTTLAK;IEAVIEAGVSR;LQDCANQDIYEK;NATWTLSNLCR;RLVELLGHK
TGGT1_205010	12262000	27916000	18669000	7472900	16579975	1866200	1109600	2592500	3931500	2374950	6.98119	150.77	18.246	AIGSIIPLMDAYHASYYTR;AIVNVIGMNK;ATVNTFGYIAR;EGYEIVPPPADYNPPPSSAAAAAAR;EIISNLAK;LLIETVVEIANK;VQELNVQNGVLK;VQENVIDLVGR;YLTDEELDRLLPK
TGGT1_265450	34026000	27230000	23716000	16307000	25319750	2504100	1531000	3187000	7295900	3629500	6.9761	51.467	24.697	AASIQAIK;AIVNDTVGTLVSCAYQR;DVAVLLADALQR;EVLLELHESFLK;HNVPAVCK;LVSGYYIGEIVR;NEIDVEVDEK;NEIDVEVDEKTHNR;NIHYCIADDGSGK;QLAELEVVR;VPGTPECR
TGGT1_310080	70821000	66847000	58148000	66016000	65458000	6578400	4148300	7806400	19295000	9457025	6.92163	87.847	66.724	AALNFAIGR;AFVAAAGRPEPELPAR;AKDVQVFDFQDILEK;ALQYAYPVDSPRPGESAIWR;AMTDDAFVFDEQEEGRDQGEEAIWR;AYIPPIMEQDPER;EGVVSVETFADETR;ELLADDWR;FANVGILLHSR;GAPPLQAFWYDKVLGASATLQTR;GENVFEGYFR;GLVVVNLAEETAR;IFTIVYTSGTTGNPK;LAQGEYLQTEK;LAQGEYLQTEKLESIYGR;LAVDANLLGFEK;LLGSGLTELLR;PLPTDKEFFYWTFDEADEKAR;QTVALWAEK;QTVALWAEKR;VLGASATLQTR;VVNELKADLPLLR;WLATGDIVEIQPNGSIK
TGGT1_264440	4750000	4176300	2069800	0	3.66537e+06	800670	268630	0	0	534650	6.85564	37.468	6.9297	AASSPENSAGAAGTQR;ETSLPVSPLSWTR;QTPLLLVVNK;VAAEQLYELFANPSLHQR
TGGT1_229000	6828300	14397000	16471000	19017000	14178325	3815400	1171500	1624900	1675700	2071875	6.84323	68.156	15.174	ALYVFGGSSSYGKPTSDVYR;FVAFAQLER;GILTLWGGEEKDELTNK;LAPVCTTFSVLDVRR;LIDSASGETPAPR;RCELIESSITELLR
TGGT1_314970	43318000	50283000	39168000	36967000	42434000	10522000	2905400	4112400	7280600	6205100	6.83857	98.099	91.358	AAVSLQPR;ALAEYLEHASR;ALLADDASPHTK;DAQLLQQGR;DFTPQQFWGICR;DGLGAGAAAPCLVVDVEGIDSR;EKQQAQLVALLQK;FQTFFSYDDEDQPR;GAASSPASSSVFFATSPLSEAEKEELSVLPR;GQMDEAAFSQWLR;LADVGFNYNVITILGSQSSGK;LHPLSVATPTLFPPAASEAPK;NFFSELLDDLHTQAIHQK;QQAQLVALLQK;QWEALSSEQLHK;TAAAGADCVTR;TCDDELVGVADSLASR;TLAGRPVLDAWANYNDASSELLR;TLLLFAVR;VLALTQLR;YATSIWEVIK
TGGT1_214350	15238000	15922000	8576300	6861800	11649525	1967700	0	0	1447200	1707450	6.82276	44.547	11.611	APQAAGVIHTDFER;ASEVEVLNEYQFLTAK;GEGLGNAFLSHIQAVDGIYHVVR;GKDYVVEDGDIIFFK;STTFNLLCK;VVLEHLNNKR
TGGT1_217530	35013000	14574000	5782400	13934000	17325850	5139000	904010	1065900	3063800	2.54318e+06	6.81268	63.755	23.883	AFSWNESTCR;EAFAVPTSCVASR;NGNDISGVIVDLDFRPAPFAVPR;NLDDVESGAR;RLNAMGAVADVVR;VGQTGRPPQTGAESPPEGPSRPSYLSEGWAAVR;VQANNSQGNLEVTYR
TGGT1_273460	115090000	138970000	173030000	113370000	135115000	11199000	16982000	21234000	30435000	19962500	6.76844	75.073	97.079	ASPVLEFLHALVQR;EEGAQVGHEEDDSLSPDSR;FANSYSEVQLR;FINPATPSFEDPQALER;FPVSPSNQASQNVEGEGLDDAALDR;ISTINSFAK;LASLMELSDKDPEDAVR;LDESVNQMIK;LQQENDETYCDLFTWACPK;LYEVEFPALTER;LYNNIQLSK;RLPEDEEER;RWPSVDEVGTFYR;SEVQDLLR;SGEGQVADAGSLPVEKR;SGSLLSGDLTPSSSDNSVEFYMDQDMIHVR;SLYDEVYDR;SLYDEVYDRNVDAIR;SLYDEVYDRNVDAIRR;SQHLFNSIQNSAR;VMSQLLVFVSR;VRFENDVEEFLR;VYVDQFLK;WPSVDEVGTFYR
TGGT1_310150	59792000	63317000	74790000	69774000	66918250	11763000	7028500	4169700	16779000	9935050	6.73557	95.963	59.685	AERPQGELLVR;EADLLGFEK;ELIPDDWR;EVLADFDQLAR;FANVGILLQSR;FLLPWLR;GDNIFAGYFR;GVMLTNR;KYTPEIDELYR;LAQGEYLQTEK;LATTLLEK;LATTLLEKIEAR;LLAELKPSLGELK;LLVGFAVSR;QFVADVNSAVALR;QKELTAESLVFDDGVGGSGK;QKVLAWAR;SAAIADGFDYTTYAQVDETVR;SPLDPPEELDLSGEK;TALADFELKK;TLLDPDLQVDSFAGSR;TTLGITPDFVHICYLPLSHVFER;VFTIVYTSGTTGNPK;VIEYAALAHGVR
TGGT1_321500	82320000	99204000	80354000	46419000	77074250	16129000	9244600	3372200	17316000	11515450	6.69312	50.952	68.715	AAGQWKEYFTQDGR;FAFKEEALHAVR;HTFEGCTRPVEVR;ILEQSMGPITVK;KGEEQYVQHLLQPQNNPQGPR;LFIGSIPR;LGFATSSCEPGQDQAK;MDSIAAADAAIR;TMTEEEVR;VPQSMEDAALRPIFEEFGEVK;YATGEAEKLGFATSSCEPGQDQAK
TGGT1_239820	49440000	84615000	79907000	25611000	59893250	9114500	6472700	9041700	11271000	8974975	6.67336	65.193	55.514	EALLGGLPQSAVNLQCVR;GSVDSANADVLLLSAAQGVLR;HLINADKLK;IRGSVDSANADVLLLSAAQGVLR;KIPQADASVSR;LAGANINIANCHLGR;LVDDPSAPEGK;LVDEPVETLHLK;RLVDDPSAPEGK;SQQLVSLVHLAEILGR;TIGIIGLGQVGTHVAR;TMMGLCIFHADSEIPDEVVTTIR;TRCDHIVNFVNVK;VFATPQSLGLDAI;VVGNYDGLMVR
TGGT1_257530	53419000	27321000	34732000	37027000	38124750	1418600	2892300	7037500	11571000	5729850	6.65371	54.531	53.158	AWPAPDEAPSASAEQDVEAGADALAQK;MESTEATMVER;NLTAIQSMKR;QGVNKAQDSAVNK;RAWPAPDEAPSASAEQDVEAGADALAQK;SGAFEWECKPGEIDTSVLPHEPK;SIELAHQPTGAGASLSSFEVGGAK;VAFGLSR
TGGT1_313410	53217000	68297000	54277000	26409000	50550000	3600400	4699600	7898900	14270000	7617225	6.63628	117.68	60.882	AGAVEEDLLASSDAAAGSPESPAPGETK;AKPGVIDTLSK;AVPLALALHSPSR;DACEPTLTALEALGSAAPAETQLR;DGNALFVIR;DKQYWADLLNSK;FLSFCGEAR;HECDAAFALLKDHLEDSAEGGR;IQAVVEQCR;KAGAVEEDLLASSDAAAGSPESPAPGETK;LVAIQASAK;LVAIQASAKDPAQTGKEGK;NLAGEVAAAFADIHGEEK;QGVDFDFEDEQTQR;QLALLLGR;RGAAAALDSAK;TCLLAAYAQR;TITAFQTHTTPVLLSYSER;TPEDVYKTHLEDGASR;TVEGLAYAGSGDVLK;VESVAAHVDSNNFQR;VGAVVGLGCAHAGTK;VGEAVDIVGQVGRQPK
TGGT1_261010	13605000	15071000	16430000	2805600	11977900	1813200	0	0	0	1813200	6.60595	46.073	13.868	AVAHHTDCTFIR;ELRDELQVLLEPGSYVGEVVK;EVIELPIKHPELFESLGISQPK;GVLLYGPPGTGK;IDILDDALLRPGR;NIDLSQCTVNTR;VALLNDSYR
TGGT1_244110	5044300	6846800	5297900	1646600	4708900	0	0	723220	0	723220	6.51102	83.992	5.4961	AAGQAASEEPAGTPESFR;AYDRELVALK;EYHLTVSSGR
TGGT1_275690	79773000	120540000	120100000	98266000	104669750	22200000	9837400	14013000	20225000	16568850	6.31726	114.6	99.827	AAELRFETLPDLER;AGLNDPNRPIASLFFLGPTGVGK;AIDLVDEAAAR;ALLDDGPDGLATQIFSK;CIGATTTNEYR;EFKDQYLSVEHLVLALAAEDTK;ETLRPEFFNR;EVETPIAQNMLK;FETLPDLER;FLPDKAIDLVDEAAAR;GLQNVLTAAQR;GVVNENDVVSIAAEGGR;IDEFVIFDSLSK;IDEFVIFDSLSKK;IDVVKVEVEKAER;IISGDVPDSLK;IISGDVPDSLKGR;ILDSALVEAANLAHR;LKVEDSALAYLADVGYDPAYGAR;LLGAPPGYVGYEQGGQLTDEVR;NNPVLLGDPGVGK;NPELAYQALER;SIVGLEMANVADR;SVESQIER;TAIVEGLAQR;TKNNPVLLGDPGVGK;VISLDMAA…
TGGT1_320020	117820000	44886000	56950000	40492000	65037000	3407200	5336400	13925000	19118000	10446650	6.22563	62.981	126.17	AAAQETAMVVPNGSGLELQNR;QGVAKPASPQGK;SSLLDVSGKEPADEDPRAPSPEVAV;SSVSPNSAVDTAPLAGSSQGSRPATAVDGVVPNK;TPETAAGSFVATLK
TGGT1_242660	5056400	11966000	6392100	4626000	7010125	0	0	1000400	1255000	1127700	6.2163	95.616	6.7719	AIFVNLLNR;EGSLDSPPVAGSLVGNLSGGK;LVHLLHNPDTDLHFALLCIAR;VLVGSTLVR
TGGT1_285980A	52489000	31360000	56818000	53180000	48461750	1518400	0	4273500	17618000	7803300	6.21042	39.308	37.746	DYLANFAQSVFNCLPEEEKK;DYLANFAQSVFNCLPEEEKKGGTLLVSGDGR;EAFHFPAIK;FFSHEAIYEICSIAAGNGVGR;GLPADQILSR;GLPADQILSRPTTAYQDQKPGTSGLR;LFIEEFGAK;LFIEEFGAKR;LLALPHFSFVYDSMHGVSGPYAEK;QDPLPDFGGHHPDPNLTYAEELVAK;VWIGLNGLASTPACSAIIR;YDTANGAPGYEALMNEVWEK
TGGT1_294560	10579000	5889600	9478200	2753600	7175100	997790	1259000	1238000	0	1164930	6.15925	83.584	8.8882	GAFLGAGATGIVTELIEK;GFVASLGTYK;KLVDEHPFFQVVEDA;LLLDPTHETR;LQLISIVK
TGGT1_219800	47056000	59512000	67088000	25286000	49735500	6728900	8160800	7138300	10734000	8190500	6.07234	56.614	80.307	ADAALAHAAAASR;AFNGSGKPIDRGPR;AVVGEEALSPDDLLYLEFTDKFENR;AVVQVFEGTSGIDTR;EDHPQVSDQLYANYAIGQDTR;EGQVLEVR;GYPGYMYTDLSTIYER;IPLFSAAGLPHNEIGAQICR;LALTTAEYLAYER;LLSQGPYENR;QCHAEFTGDVLK;QIYPPINVLPSLSR;RAVVQVFEGTSGIDTR;VALFLNLANDPTIER;VLAEEFLDINGCPINPQCR
TGGT1_210095	19997000	17414000	11084000	6442400	13734350	0	1935900	2613200	0	2274550	6.03827	38.592	12.453	DGDSADQSEGRPVVLVPK;FTTGMAGVTDR;LLAPIETLVYR;LLAPIETLVYRR;TTESMSVAETEASILK
TGGT1_216650	24914000	28612000	16729000	18646000	22225250	0	0	3940700	3490900	3715800	5.98128	45.118	19.373	FLDPIDELPEPFK;LCDAFTDVAIRE;LGIEGDKTVFLK;SPISPDVAVYVHAER;SVELTRPQAVLGAVGMGK;YNYSFDIR
TGGT1_223000	29873000	14812000	9119900	11654000	16364725	0	0	1953100	3574600	2763850	5.92099	15.983	1.9903	YNIEKDIAAFIK;YNIEKDIAAFIKK
TGGT1_220890	9718300	4441800	3617400	6310200	6021925	1180000	682980	896730	1321000	1.02018e+06	5.90282	51.171	3.8266	FNDIGSTPVTFNLK;GNFLVTWSEYR;GVQNMVVTGPSSR
TGGT1_234190	13008000	13088000	4451100	6737200	9321075	1724800	1093000	2611200	991550	1.60514e+06	5.80703	65.246	17.213	EVMSPSWATYASQVIR;LIICGHSAYPR;LTTDGTDNHLLLMDLRPDGITGTK;MQLCCDEASITLNK;NTVPGDTSAANPSGVR
TGGT1_240650	28865000	41022000	39091000	16110000	31272000	3834500	710970	0	11689000	5411490	5.77882	142.95	24.54	ELLISNSEDR;FFEVPTRR;FQEALGSFR;GVNWAAFHPSLPLIASAADDR;IGSLIDKFEEHEGPVR;LCPVCELSELGAR;LHTERPPSALHSR;NAAGAHAVAEVSICEVR;NGQLCGNALIAYLK;NPAPLLPIFSR;QFDQVALCVR;SAWQLLGR;TALQQGHASLVEAAYQK;VALRNPAPLLPIFSR;VYPEVQCGGGGIR
TGGT1_263070	36621000	33249000	29177000	12540000	27896750	5298400	1722100	4644600	7820000	4871275	5.72679	59.868	31.489	AASASSAGTTAGEAAR;EPFFYGHDNCDQLVK;EYWDYENFVIR;GLSGGPSYAASQEPESSQNVAR;ILQNLCGGPNIIR;LIDWGLAEFYHPGR;LLDVVKDPASR;TLYPTLTDYDIR;TPALVFEHINNQDFK;VLGTDSLFDYLEK;YYIFQILK
TGGT1_301440	201030000	167930000	185900000	113880000	167185000	34869000	22890000	29177000	30108000	29261000	5.71358	65.421	108.72	AELIEGYKELMR;DALDHEWIQTYTK;DKITGQECAVK;DLKPENLLLESK;EQISVDVPSLDNAILNIR;FSEVDAAR;GKYTFELPQWK;GSFGEVILCK;IGTAYYIAPEVLHGTYDEK;IIDFGLSTHFEASK;IIDFGLSTHFEASKK;ISSTELATIFGVSDVDSETWK;LAQAALLYMGSK;LTSQDETKELTAIFHK;QFQGTQK;QKTDKESLLR;QVLSGITYMHK;SVLSEVDKNNDGEVDFDEFQQMLLK
TGGT1_305340	24480000	31971000	19113000	5748800	20328200	6425000	891250	403230	6519000	3559620	5.71078	207.31	33.061	APAPAAAPQR;AVSRPTGGPGAWQETR;DKHEELAETPGPGR;GAHVVGEWIQEK;ILDVVGAGPEGAPAHVR;LFGTFEPGDR;LIDEYLRR;PLLPTAASFAR;QAASAAPSQIDGVAR;QVHGSVDVFDR;RLDAAFPDFPR;SPEGLSSIPR;TSAAGPGSAGPAGTGR;VCEAGVLLYFR;YPADYVYDLCGAR
TGGT1_294620	37293000	73638000	60790000	14215000	46484000	6812100	4966100	7994600	12801000	8143450	5.70815	109.19	70.438	ATAFNTLR;AWVHLTDCQSKPQAATLALR;DLLHTPNMQELALQTDTQTQILYNR;DLVQLGLCAFR;ELLAQGLSNLK;GVDRLEQTR;HKELLAQGLSNLK;IADFSELYKDYESLVR;IIVELEQFLEER;INEAHACLSEVCPK;LGQSVDMIAVLCR;LQQLASTLTENVNNAVEQNELTLNMK;LTNLVFESESSR;NVECTPEQER;NVECTPEQERAEK;SLQFTDVHSEEYKER;SQQIVEQEGLPSFFVR
TGGT1_216790	6535800	9492300	9727100	3058700	7203475	1507900	1425700	1110500	1071100	1278800	5.633	69.219	13.281	EIGNLSGGELQR;FRDESLNFK;GSELQNFFTR;GTVGQVIQLKDETGR;LAADQDILPEEIQR;VALIVALGKPADIYLIDEPSAYLDSEQR
TGGT1_223960	15563000	14387000	11960000	5564200	11868550	1901500	2176100	3052300	1299900	2107450	5.63171	41.377	15.058	GIQIAQLALK;IIAFVGSPIK;LAVQEEVAGLIAGAK;LLNEAVDSNGTSCLLECR;LQEQAAPSAAEEAR;NNVALDLISFGEVDHNAQR;SPLLRDPETGAGPR
TGGT1_250830	8550000	8347000	7219700	5300900	7354400	0	925700	1689300	0	1307500	5.62478	41.072	4.4703	ELQEAQAALAR;IGAALPSAHVFIEK
TGGT1_230450	15928000	25207000	26446000	12253000	19958500	0	2869700	0	4232300	3551000	5.62053	62.254	18.814	ALGLELGLPHER;ANAAGVGCDGSSAAAEFDGGR;IIGNLFVDEFVR;IVGEVTPER;LPYDLVAR;TYEWTCVLR;VLEPLRELFKDEVR;VLQEADAIFIEEIRK;VLVLDFGSQYSHLIVR
TGGT1_262050	13949000	11524000	12147000	3272800	10223200	4231300	350430	657160	2121500	1.8401e+06	5.55579	65.102	7.7482	DGFVAALPR;FAVPLFSGR;GAAILPLR;GAAILPLRESIV;ITLSAVEPR;VESEIKDLISR
TGGT1_285870	64464000	50612000	49759000	27912000	48186750	10181000	2771100	7766900	14150000	8717250	5.52775	34.955	42.712	ATFTVSDASVGATTVYLK;CGGAVPNLHPNPGK;CSSLANTAAR;ECTTSSTLAEHLSGASLVQHAR;EYPTPDACKNGTLSLEVNPSKK;TCIVQTSVWGPPIK;TCIVQTSVWGPPIKGSK;TNAADDKKPAYTFSVTSLPTEEK;TPPIVCENSSCTNEVPLNIPNATLVK;VGAGQPGQEAEKEK
TGGT1_310860	8162900	9793200	6381400	1776500	6528500	1869300	802950	909220	0	1.19382e+06	5.46856	39.246	13.36	GVGAGTSPLLYR;LPGHSGSVNDVCFHPTEPVIASASSDR;LSGHEGEVLAVNFSPDGR
TGGT1_293470	17328000	12267000	10957000	7559000	12027750	2214900	0	0	0	2214900	5.43038	43.492	18.863	DGEVIAAIDEEDRK;EIEALTGAPAAVTR;SDLPDLPDHVENVSAEDLELLR;VHVAVVEAVIR;VLLSFVPALHK
TGGT1_258050	3908900	6974400	10327000	1129200	5584875	0	0	0	1036800	1036800	5.38665	60.09	9.0758	ALYDWTDVDPSFLR;GLHAGTAALLGGAPHILELPDGTR;GLTEELHDVASR;LDVPALYIAPR;LVGEELANTIPEVLFHPR
TGGT1_228470	9286900	3959300	7515300	2079500	5710250	0	0	1079500	0	1079500	5.28972	24.325	6.7381	QLPAVHR;VLNSYWVGQDAVYK;YYEVILVDPAHNAIR
TGGT1_225050	73057000	65213000	42997000	36499000	54441500	12331000	5519800	11849000	11766000	10366450	5.2517	64.107	37.258	DLTLSAFGR;ELLFPAINVNDCVTK;FIFPEDNHGVIVLAEGR;GVSEETTTGVHR;ILAEGLQKDPQK;LHLPALGCELTTMSQEQAAYVGIKPEGPYK;NNAIVGNIGHFDNEVDMAGLLAWPGIQK;NNSAAVFAWK;QPLKGAK;VKDLTLSAFGR;VNIKPQVDR;VVICGFGDVGK;YQNDVYLLPK
TGGT1_210790	5744100	2072500	6740000	992540	3887285	744590	0	0	0	744590	5.22071	65.063	7.0553	FADFLVVNLSSPNTPGLR;FLSPIGLAAGFDK;NLDGFVVSNTTIQRPETLK
TGGT1_277500	29003000	39073000	41231000	11488000	30198750	3749900	3797600	7572200	8206700	5831600	5.17847	52.394	29.247	FLSLGIDPPKGVLLYGPPGTGK;FVVGLGEK;GVLLYGPPGTGK;IIYPGGQTR;KVEFGLPDLEGR;LCPNSTGADIR;LREVLELPLLHPER;NFIDAINR;RACILFIDEVDAIGGSR;SYGLSPYAFAIK;TMLEIVNQLDGFEAR;VEFGLPDLEGR;VLMATNRPDTLDPALLRPGR
TGGT1_311480	3297300	2162200	12723000	1477100	4914900	827690	486230	507950	2017500	959842	5.12053	42.379	11.036	DVGLTPTDNEISNLVDCEKDAEWETPTAGR;FNFDKEKDDDDQGDVSTSASPLPK;GYPDSSGVLR;STPDPFEKR
TGGT1_217460	16247000	39487000	26096000	16601000	24607750	3156000	2405000	4139800	9596800	4824400	5.10069	95.498	31.096	AHPAAQTALSSALR;AIPGAGALSGAGAK;ESTIKVEVLEK;FAIQDPIAVTITNYGDKVETITAANHPEDESFGTR;GLAFVDDDSLEEIR;GLAFVDDDSLEEIRR;GSISQPGENSPFR;KGEQPSPIAAGEALSDYAAAR;LAASTGDPFASLLK;LFTKPNPEEEDESNPNASWR;LLALVTEK;LNVTYTVMSK;SAGDFTFSVQPDTSSTPAAPFR;SIEENLDLFRR;SVCLNFGLAK;WVDGWDDPRLPTLSGLR
TGGT1_240640	5197200	4414500	4809200	1076800	3874425	0	705530	816610	0	761070	5.09076	37.959	3.4072	DIKPDNFLIGR;YASINTHLGIEQSR
TGGT1_318230	100710000	81367000	59115000	46323000	71878750	11916000	13105000	18335000	13338000	14173500	5.07135	44.676	66.971	AHASMVGIEVPVR;ALECPEKPFLAILGGAK;ELDYFSK;FHIEEEGKGVDEQGNK;GCITIVGGGDTAALVER;GSIAFCGAVAK;IKATLPTLEYALSK;LGDIYINDAFGTAHR;LGIQDVGAQLTGK;NGEILVMENVR;TLPGVAALSNK;TLVWNGPPGVFEMSNFAK;VLDNMPIGDSLFDEEGAK;VSHVSTGGGASLELLEGK;YTLKPVAAALQEFLPK
TGGT1_293180	19830000	24022000	8116500	8056200	15006175	5279900	3994900	1000000	1574800	2962400	5.06555	63.798	18.343	AGQFEGALTGK;EIGYLFGQYK;FGENEFDLVTGANVAGFVK;FLGFEQIFK;IVAEGANMPTTR;NSLTGLSIGGAK;QHGVILCPGK;VMTFSDSSGYIVNEK
TGGT1_215910	4824600	6120600	5182600	858500	4246575	0	0	839570	0	839570	5.05804	327.98	11.583	GRQPIAAVFSVPVVPLGSSLFSENASAPSEPR;LAVEQTSATLQK;LLLSDTPLILWK;SGDAEVSVDSGETHGVAAAAK;TDAGGQFELPLVLEK
TGGT1_229030	16507000	6018400	9218800	7923100	9916825	0	0	1963100	0	1963100	5.05161	25.398	18.694	DKDGDSFFIDSHIDR;GKEEQAAAAPVASVPEENSASSATDEYQAEEEEEQKR;LLQDFENGLTDTAK;SSNELVLAIR
TGGT1_258390	52266000	56558000	57135000	26169000	48032000	5768900	9064900	8888000	14358000	9519950	5.0454	44.619	49.253	DGDEIVFDGVGEHK;FKEISFAYEILNNAEKR;IGDDLEMSIR;IKFMVSYPAALDEK;KGNTSQFGNLR;LGHEPGDLVLVIQELPHKR;LNVSLEQLYK;QVYDEYGEEGLER;SFIHLDNTPVR;VITQQMGPGFIVQNQIQDDTCVDQGK
TGGT1_320600	4290800	12425000	9296700	0	8.67083e+06	943470	1861000	0	2384800	1.72976e+06	5.01275	23.084	9.2448	AVSVTGPNGDFVQGEPRPR;GFGFITAEDGTDLFVHQTEIK;KGFGFITAEDGTDLFVHQTEIK;NLAEGESVEFR
TGGT1_216880	212070000	147750000	143170000	89748000	148184500	26148000	12023000	28938000	51561000	29667500	4.99484	35.147	134.85	ALTGHSQCVQDVVINSDGQFALSGSWDK;FSPSANKPLIVSCGWDK;GVLEGHTDCVTAISTPSLK;IWDLENK;IWDLENKNVLSEITPEK;LWDLNAGVTVR;LWNTLAECK;SFQGHTSDVNSVAFSPDNR;SGAPWCTSLNWSHDGR;SGESPLEFK;SGESPLEFKGVLEGHTDCVTAISTPSLK;SNTIVSSSR;TNLVGHTSVLYTVTISPDGSLCASGGK;VIVWTLNDNPDDSGSVGYAR;VWNLSNCK;YTIVDDQHNDWVSCVR
TGGT1_297470	100400000	62635000	80380000	43701000	71779000	20202000	13047000	15000000	9268000	14379250	4.99185	40.542	56.648	AGAAPTTEPETLTEAAPAAVAGSEK;AGAAPTTEPETLTEAAPAAVAGSEKTQQEKDFDAR;EIASLPEKVDYK;EQEEFPVNIPLGYSTQQLR;FTVIISR;GGSMPQQDAGDYAR;IQYPVLDAK;KAGAAPTTEPETLTEAAPAAVAGSEK;KEQEEFPVNIPLGYSTQQLR;LHALMPPGFDISK;SFFSSFDTQATGDLSK;SFFSSFDTQATGDLSKK;SLGFAPSNK;SLGFAPSNKEIASLPEKVDYK;SLGLADKTR;TFQDFLGVAMHPDDTQESFR;TQQEKDFDAR;VGTPGICTVVLIDK;VPLSATVWAIK
TGGT1_238040A	47714000	57055000	45714000	22956000	43359750	8686000	4015700	8171100	13901000	8693450	4.98763	126.2	43.282	AHSDLLDVAITSWENDTHAEQEKK;DGPAFAAPNTLR;DLSRFPIIDLDR;FVQEHATSK;IDVELPPEEPPKPLSQAVPTDNSGPVK;KLEPVYEAFAR;LASLSPTASK;LQPEYELFAK;LSFGAEGPGLAPAFNIPSR;MDGTQNTLDNPDFK;QALACSHTLPR;QVLQSDKDVLLEVYAPWCGHCK;SDLSDLVDQLK;SIVEPFVFK;SPTAQAHLVVAK;VLVLPSGR;VTGFPTIWFIK;VTTQVVNKQDGTFLLR;WAEQHPVEAQAIADR;YTLHDDIPAGYSLTGK
TGGT1_251500	27494000	37466000	29571000	8231700	25690675	3444400	3910200	3774800	9784800	5228550	4.91354	65.657	48.946	AIVLGFDPMLNSMAK;DRLEVTNCFPLPQKK;ENYPTPVNGQLLGIDCR;ESLKQQQLQK;LRGEPLLPADLDGPAFR;NKDIIDSLVLYQEAIDK;NLSMLSLSLEALGDEQDKLQR;QTPAGLSAAVAAAAADAK;RTAAQVLAGVSAGAR;TAAQVLAGVSAGAR;VNPEFVQK;VVEVDSLVLMK;YHEFEQDVSK
TGGT1_265330	8274300	13581000	11341000	9878000	10768575	2206400	0	0	0	2206400	4.88061	44.467	9.9879	ANQQVPFILIK;DIKPQNLLVDSR;IIQILGTPSR;IIQILGTPSRR;VHTGNPHPTLTYDIGR
TGGT1_205510	21671000	44335000	41791000	13614000	30352750	6842600	6323900	5737200	5976400	6220025	4.87984	54.334	48.175	AAEEVASPALSEPTVAISCR;AAEEVASPALSEPTVAISCRR;GIKEQLSNLLDGLSAK;HALDEVLALR;IVTDNLIYAK;LLQLEQQQNSGLSR;MLVLVETPAGYGLFR;NVELSPLLPDEIAAEVK;QPASTIQILGAEK;SVHLEAFAK;SYDASTDVVQEK;SYDASTDVVQEKK;TVQLVGFR;VDALTEAAEAAATAAGGK;YGLLFHAALVGQAPPK
TGGT1_214210	8558100	0	8596700	5701400	7.61873e+06	0	0	0	1567400	1567400	4.86075	56.744	9.3436	ALETLTGALFQRPPVVAAVK;IVVKDSCVNAICYGAK
TGGT1_262920	6975000	4633000	5934200	3185500	5181925	0	1032800	1247100	922640	1.06751e+06	4.8542	104.51	10.512	ALPGSSSISSFPAQEALSEK;ASDLPPGVTPTGVLVVEVDNLR;EVLLPITNLNLK;ISGISALPIVLDR;SEEELLLPNPYFHQQDAEENEIGFK;VLVSPENVPGSIQK
TGGT1_270240	13884000	9934500	9895000	6782200	10123925	0	472490	2343200	3487600	2.1011e+06	4.8184	49.209	13.518	AASLSSLLGVDAVEK;EATGKLEADELESERGPAVSPR;KLEEIDDLLQLTR;LEADELESER;LVDLIKDNQR;QLEAIKK;RVEPEHEDNTRVEAR
TGGT1_253430	38479000	38587000	36559000	28653000	35569500	9470000	5194100	6802100	8244200	7427600	4.78883	65.868	30.933	DAFKGYLPDEVLYR;EALEAAVR;FQECIDQSGR;LAIVDPATGK;LAIVDPATGKQPLCDASGTFVCVANGEIYNHVELTK;LLFPTNTPVTK;LNLVHFYDCLR;SVDVHQFHQGHRD;TASDCQPLPSLFK;VVLTGEGADEVFGGYLYFHSAPNR;YYNPSWWGVDKPLPTYR
TGGT1_304710	11427000	11300000	10489000	6583100	9949775	2486900	2159400	0	1598500	2081600	4.77987	90.105	11.852	GFGGLGGILR;LSVLSAITSTQQR;NFGTTLDFVTNR;VIHITPDQAR
TGGT1_363030	2255100000	1397900000	1515100000	722940000	1472760000	291560000	256760000	347560000	337060000	308235000	4.77804	64.031	323.31	AAAAIPAAASR;ALLEGFLR;CKNIPQPVR;DDGSYICLEATDQETGEPLEVHVPYFTERPPSNAIK;DGASAVSPIGR;DMWVLSR;FIFPIDLVK;FIFPIDLVKDPK;FIFPIDLVKDPKK;GFAPPETTAER;GGVFLTGFEHLVR;GPVLRDDGSYICLEATDQETGEPLEVHVPYFTERPPSNAIK;GTDPGDVVIEELFNR;GTDPGDVVIEELFNRIPETSVWNENER;IPETSVWNENER;LAASLQHYGLVHADFQVR;LDERDMWVLSR;LFQHLRR;LLPLQAMETSEYEQLR;LLRGIKNQR;LQLTLQLIR;MQSNLHILGDVLLSHSSTHK;NEQSFRVESELGERPR;NILLDQR;NIPQPVR;QLSEQVLR;RAAAAIPAAA…
TGGT1_248600	11697000	8015400	4322800	5499800	7383750	0	1173600	2542800	924260	1.54689e+06	4.7733	66.159	9.3763	AGLEVATYPYWNPATK;ICSAQVLSGTGGLR;NMGLYGER;QTQELLFGEDSSAIAEER
TGGT1_288360	126610000	230650000	192960000	170980000	180300000	18113000	28327000	44077000	60793000	37827500	4.76637	77.003	167.87	AQVLPPSGVEGDDFGEGDDDQTITPWDVQAAEGGIDYNK;CLIPQAIDQDPYFR;CSITLGPIEVEPTAAEEALLK;DLNLLLDSLEK;DLNLLLDSLEKR;DSLTLEETHR;EDGPGSEGLSGPGFYLYTGR;ELQALVLGHQER;FGCSSITPELISR;FIPALQGFK;FIPALQGFKTK;GAACIALSLK;GEMLTGEVK;GIFFSHR;GLFGFVESDNVGK;GPSSEALHIGHLVPFMFTK;IEALTGKR;INKYAFSGGQATEAEQR;KFGCSSITPELISR;LGLLKPALIHSR;LGPEEIPSR;LVVLPEWNINANMYPVLK;MSGSVETSSIYVSDTPEQIK;MSGSVETSSIYVSDTPEQIKNK;MYQESYLDEFGIPANVK;MYQESYL…
TGGT1_240600	230500000	211410000	225580000	184540000	213007500	38966000	22977000	41995000	75126000	44766000	4.75824	72.223	197.49	AALETGYVPGGGVTYLALSTDEFYNK;AILTSGKPFGFGWNAK;APSFGER;DIAVATNAQLISR;DLGLPLEDATATHVGNAASIVVR;DLGLPLEDATATHVGNAASIVVRK;EYGPPMIVNDGVTIAR;FGDMISQGVIDPAK;GHNPIPLQR;GYSSPYFLVGEDR;GYSSPYFLVGEDRDIIEWQSPSILVCDYK;HAAIVLEDNPALEDTLEFTEGYTFER;IAALSGGIAR;IETAQSILPILEHFVR;IMIGASTETEQK;IMIGASTETEQKEK;IMIGASTETEQKEKR;IVADIEAAAK;IVVDSMK;LAKPVDGMNDLLNIATVATSGNVAMGQVIAK;LILADECR;LILADECRNQLLEGIEAVAGAVR;LRYEDSINAVR;LVQ…
TGGT1_257990	11212000	20949000	14864000	6175500	13300125	0	2429200	3167300	2802100	2.79953e+06	4.75084	104.31	14.641	EAFDPAYGAR;LIGAPPGYVGHDEGGQLTEEIRR;LQEEQEEYER;LVSLDVGSLIAGAK;SAVVEGLAR;VAESLFDSKER;VQVDSKPEAVDVLER;WTNIPVQK;YGTDFTDLAEK
TGGT1_256770	43827000	33218000	32121000	18954000	32030000	5734500	3626400	8276600	9352000	6747375	4.74703	45.126	17.86	ALEAGVHIVSGTPGR;GIYAYGFERPSAVQQR;GLDVQQVSLVINYDLPNSR;LLVLDEADEMLNR;TCVFCLGCLQCIDPK;VLIATDVWGR;VRDPQALILSPTR
TGGT1_308020	88690000	43251000	55850000	43620000	57852750	35782000	1971800	1306500	9937200	12249375	4.72291	41.773	56.017	ANEEVVGHVTLNK;CGEQHHPQPSTYTLQYCSGDSVDPQK;DANFIEIR;EHPDMTIECVDDGLGGEFLPLEGATSSYPR;FTVPWIFLPPAK;GFLTDYIPGAK;ITYFGTLTQK;NKGFLTDYIPGAK;QYWYKIEK;RVTCGYPESGPVNLEVDLSK;RVTCGYPESGPVNLEVDLSKDANFIEIR;SKITYFGTLTQK;VCHIDAKDKGDCER;VENNGEQSVLYK;VTCGYPESGPVNLEVDLSK;VTCGYPESGPVNLEVDLSKDANFIEIR;YPNHEYCFVEVTVEPTPPMVEGK
TGGT1_243800	125800000	134910000	83035000	79209000	105738500	22923000	15068000	15872000	36112000	22493750	4.70079	83.507	67.36	AFDQDGWLHSGDVAVIVPGSNAVK;AVAELQAGESK;AVTESMAAVAK;EIDALYSEMETER;GKENLIPLTDDVVAK;GPTITPGYFR;IDDPEHPAGELCLR;KLADTSLETVCTLPEFHR;LADTSLETVCTLPEFHR;LAQGEYVSPEK;LGIQVFTWR;LHFEEETFQQDMR;LLDDMQTLEPAVFSSVPR;LLDSIEAAK;LSTVSTVCYTSGTTSRPK;LVSEPFSIENELLTPTMK;NADGTLGPYQWK;RLLDSIEAAK;SSLAGEPEEAVNASR;SVVASEECAR;YLFLMDDPGAPAKDLLDQATK
TGGT1_221470	28162000	31758000	24951000	16814000	25421250	2561800	8023700	4661300	6412100	5414725	4.69484	61.617	24.357	AFLDVEKNPEEAKDWSFFAVEAEEAR;FVIPAEVMNR;GGPAAGVVFQVHQSK;HGEPVAAIGVNGK;NIPLKDFASK;SDVQGSGLALVAK;SLTLVAEYIISEK;VALSSLTTQPAEISK;VPFVSDLCVHYGR
TGGT1_243960	6413600	12568000	21585000	1847600	10603550	4052000	491600	0	0	2271800	4.66747	84.181	16.588	APNAPATPISPR;ATAQDAPFQQGESSPTTVEAPATTSLVPEQSSPR;EAVVPSSPSPR;FIDAQENKDGGMLILVAGR;FNEGQAVEIR;KGPGGPAPGAQAGAAAGAGQER;VGTPAASGAASWGAQGAGEGAEGPTRGDGPPAGAK
TGGT1_312110	100880000	38504000	68641000	36453000	61119500	13498000	3682100	13203000	22176000	13139775	4.65149	86.905	44.074	ALLQEALNVR;EGLQRPPTPFTDLLGHVLLKR;ELATGDVLGKPGSVTALYFSGR;ERGQELNVVYLSADADSSDAEK;GQELNVVYLSADADSSDAEK;GVEEMLQTR;GYQPFTPR;IFSADEIVAFINK;NDGGVPPLPR;QDLPDADKEK;QTPAELLGDAFVSGEGQK;RGVPHVLEDPEGR;SLPTLVWLSK;VSTLPHVVLLDSNAR
TGGT1_229990	39936000	33854000	33529000	22816000	32533750	17389000	0	784920	2831000	7001640	4.64659	59.215	19.009	AATVILR;ALEYTHVCPGGGAVETSLSVYLENFAR;AQGQLLDAAGNGDEELKWHGLDLTSGK;EGVHPTAVIAGFK;ESSLVEGYALK;FATEAAVTILR;LIGTETAHFADLVVR;TANAAAVQSIANILR;VALLDFNLR
TGGT1_273130	12749000	2626400	7364200	2044100	6195925	1469900	1209900	0	0	1339900	4.62417	38.496	12.677	AHQAITLTPENNK;ASATQEQTVNCAYGANSNK;AVCPSTTAELKDCKPASTR;DLVATLSQNQNGLK;LVIPQEYFPSVDQK;QTPVQDNAQK;SVPNSVEIDTLLSGSPK
TGGT1_268950	8497500	14519000	10368000	7234200	10154675	2630800	2134400	0	1846200	2203800	4.6078	60.195	11.478	AEILAAIADSVAVK;EGQTAAEDSAQIAEAK;ETPLPELQERPQR;GAEQDEEDVEDFSVSK;QLAALPLSLGGIPFK;VKEEADGTTLLYR
TGGT1_219320	329840000	210280000	250810000	155430000	236590000	52116000	44741000	69281000	39571000	51427250	4.60048	46.605	77.377	AAGSPIVK;AVYSSGASK;AWADLEK;AWADLEKTLELAPK;FVGLGNWGSGSYGQK;GDSMLQYYLQPLLK;ILDYIIVVADR;KSIDAFNFVSQLPEVR;LAPADATEAAAAENHGYPK;LVSGTTGETLYTHK;LVSGTTGETLYTHKQPLK;MPFFTVLGVDDWSR;SIDAFNFVSQLPEVR;TELTYAVTSEQIK;TELTYAVTSEQIKDGK;TLELAPK;YYPVPEMGK
TGGT1_210360	1248600	873400	3292900	0	1.80497e+06	0	0	393800	0	393800	4.58346	73.197	2.274	KLEDGGYPALR;SALIDPLVVNVGR
TGGT1_279420	38797000	53601000	51985000	20803000	41296500	8787800	5087300	6009800	16279000	9040975	4.5677	144.97	52.006	AECSVNCQLGPWETIVDCTK;AGRPLCESVDPDMPPLSCEVR;AILAENHAVGAGQAVHWK;ATHLLPQAR;AWIFFLPSQDANTIR;DYTGGSQEHTDDAAGSSAATDSSAEERPVR;DYTGGSQEHTDDAAGSSAATDSSAEERPVRLEAESER;ETSEQNVFIQVSSADK;GCGHVQDMHSSPGAAEETSGTNVDTGK;GINFDLNASASATDAK;GMASVLQIVEHGR;HGGSCSIPLEQR;IAFIIVALPPGYTAR;IKTEATPLSSR;ITSIVQVANGIPR;IYPHLQPESAER;LLDDDSLVTVAYHFPFETR;LSHLPENALR;MPTEEEISVSAAGR;TLFGGESEEACGGALLK;WLGEKDFPESFQVPCR;YDYSVVDPTDCADCHLG…
TGGT1_287500	18587000	41047000	32536000	12725000	26223750	6446100	3662700	3937100	9169600	5803875	4.51832	59.362	34.079	AIDDAANLVK;ALGATAVVR;FGEAFEMIPR;GSTPSVLDEAER;KFAAFGATLPGVEQYAVLK;LGADAALTVLR;LLAESSGHSGTEALAALHAAHGQGR;SAAAASAPSLTINAVEK;SAAAASAPSLTINAVEKK;SFTGIDEVTAK;SLNDEQALAEVLESTVATKPLCTEGR;VHEGVNTDISVSYPSFK
TGGT1_311360	9702600	6001800	13107000	7131900	8985825	836770	0	0	3150700	1993735	4.50703	111.27	17.725	AFGEIALIHNTER;ALLYDEPR;DLKPENILLDSQGYVK;EGDAGDVLYILK;NVITNALVVENFKPGQPIVK;TPADFALIQDSLK;VEFQDLQVVR;VLGNLQHVLFR
TGGT1_268850	270820000	400770000	300180000	132070000	275960000	73759000	41717000	57766000	72763000	61501250	4.48706	52.113	256.99	AAVPSGASTGIYEALELR;AAVPSGASTGIYEALELRDKDQTK;ACNGLLLK;DLCQKYPFVSIEDPFDQDDFHSYAQLTNEVGEK;GNPTVEVDLLTDGGCFR;IAADVAASEFFLQDDKVYDLDFK;IAADVAASEFFLQDDKVYDLDFKTPNNDK;IEESLGSDCQYAGAGFR;IEESLGSDCQYAGAGFRHPN;IIKPALIGKDPCDQK;LGANAILAVSMACCR;LMVEELDGTKNEWGWCK;MVMPVPFFNVINGGSHAGNK;NLYKDLCQK;VNQIGTVSESIEACQLAQK;VQIVGDDLLVTNPTR;VQIVGDDLLVTNPTRIEK;YIATLAGNPTDK;YPFVSIEDPFDQDDFHSYAQLTNEVGEK
TGGT1_230960	22496000	42001000	42797000	24557000	32962750	0	1432900	0	13288000	7360450	4.47836	135.74	41.791	ASFLAVGGLDNMVR;EAIIAFKPRPLR;FHAVTLQGQPAILALSEK;GLAVVAFAVHR;ILQHGLGVEEMADNELPGR;LAIVQFSAEKNEFER;LGETFGQTVLPLSFTPR;LQAISSTEVFGIIR;LTGANRDYLAIGSDSGR;NTVDGDLCESYALLPYEDQKR;QLSTQLLPNDATPESVCLATLTGLGANSTDAGK;SVVDPVLGTLLDQR;VLDAQGTGAPQVYVLCGK;VPSEAKEDELGDTTGLR;YFDTVPVANALCVLK
TGGT1_290660	71163000	75634000	79250000	47312000	68339750	39723000	8649200	10766000	1957100	15273825	4.4743	48.352	117.8	FTFKAPKNESAK;HALMNLHSR;LFKEHGQVSK;LNELVVK;LPPPNSQKTEATAEEEKR;NIYDGCNTLQIQPSR;SPTMYQALIQFQSPDQAR;SWDYTVQSGGPSGSAGATGDLPPPGQAPGAAVPAGVNNGR;TIFVANLDENATDEEVQK;TIFVANLDENATDEEVQKLFK;TTTAPPESFR;TVAFSIKDQR;YGGDDVEKYVK
TGGT1_293430	15629000	12807000	13065000	6110100	11902775	3072600	610220	2356600	4606400	2661455	4.47228	44.583	24.407	ASHWVSDTPPELLPDR;GAKDDTSKQPTAVAYATEDPPLPSEVK;PATLEEQAVVAPPGDQTAMSSLPFEDTAAGR;QGGLLPDVPLDETVEPCRK;QQPVEANETTVER;SATSVFLGLSTR;TCGFDHLAVDR
TGGT1_270720	24901000	11410000	5482900	9438500	12808100	0	2646000	3193000	2756000	2865000	4.47054	464.82	2.4365	VSALALLDAAQK
TGGT1_223920	340070000	428470000	265970000	168240000	300687500	30602000	57445000	75016000	108730000	67948250	4.42524	223.03	176.11	AANAPTEAMEVVLGNNTQDMFTWIDSVR;AIAPDVEESR;AIDAVQQHLGQVR;ALMDPSLGR;ALPDDRVADLFADMYLR;ANIIAFVEALR;APHTLELEAILK;APHTLELEAILKR;ASDLALFGR;ATLLVAYPASIR;DIVFNSLNTMVLR;DLLLSQVIETDPAK;DQIIASLDR;DVCGNNVTTNIDEVK;DVCGNNVTTNIDEVKFVSK;EVRPDPLDAPATFEVLDYNEGILR;FDQEGADNLR;FFNSQALIVR;FGRFDQEGADNLR;FSSKPGIPFEGR;FVETSRLEEYAAAYR;GFLETAELYR;GKEYLLFAEDINQK;GTEVPLLTACIQATTHIMGPPK;HILPFGSLFPGGILGK;HSFATFLQNLSPK;IKEVRPDPLD…
TGGT1_230510	13696000	12452000	12839000	4105000	10773000	4058100	1144100	2242600	2333200	2444500	4.40704	39.498	19.307	APALQVILPPAK;EALIVPVYFPGESQHR;IVLTCPEVTPTAAGQNR;LEPVVTQEEK;LIPALEVSAPVSFLVNADRPGSPSAVCR;RLPESTSDQVSATSEHAR;TETPFLLSLHVSPSLVPFSASIR
TGGT1_278660	73672000	87030000	93369000	54748000	77204750	24270000	11118000	15778000	19677000	17710750	4.3592	144.66	94.533	AADIGVAMGIAGTDVAK;AALTSKAPAIMA;AQPEDKIAIVEALKR;DGAFQDFDTVCYNYGNPANKDPTTK;DYFDVSAR;EFGLKDMSTGLTEEQVLENR;EGISGPSVEWEK;GFDPNGGIFDYNALDEK;GFDPNGGIFDYNALDEKTK;GLVFATGMETQVGR;GNMSEGAIVVGAAK;MAVTLTEQSHPTSGK;QAGADERLK;QGHTVAMTGDGVNDAPALK;SFGFYPTK;SNLMLQYR;TNEALLTGESEDISK;VEAVNLELSEQALR;VGSQPVAAGAEEK;VIMITGDQRPTAVAIAK;VLALTFRPLTDADVAALR;VLALTFRPLTDADVAALRR;VQELEVPFNSSR;VTQDYTGWVTHIDFWNPK
TGGT1_209150	66388000	42602000	63694000	46735000	54854750	1077300	13051000	12873000	23542000	12635825	4.34121	67.039	88.178	APAFVNQTR;EHLDGETVYGDR;GAASTDWLEREAPK;GALVYLGHGQAAADIEGWR;GCEGVYALGDCCR;GGVPCGSFYEGR;LLADIDAAYRAPAPTAQNAK;LLEENPR;LLEENPRVDLCLQSQVVGVGPDSVK;LSPPPLVQHADTLYEAATAK;LSTVFPQLASSK;SALFDVIETASVPGVSEEEKK;SALFDVIETASVPGVSEEEKKK;TGLLSPAAVAASAVASASPAAR;VAEICPTEK;VDLCLQSQVVGVGPDSVK;VSALLAQPPRPFSAFSPVSTWMSTK;YLAQTFNAFPSVEEK;YLAQTFNAFPSVEEKR
TGGT1_229950	11752000	12637000	10701000	4857600	9986900	3319900	1601900	1982300	0	2.30137e+06	4.33955	46.093	30.457	AVANNTTATFIR;ENSPAIVFIDEVDAIATKR;RLEFLNIQEEYIKDEQK;SSAVVDHPAAEASLCPSDASGDSLHTR;TGCSVALHR;VVGSEFVQK
TGGT1_316400B	120140000	87967000	93108000	43909000	86281000	14113000	12167000	26017000	27862000	20039750	4.30549	47.849	50.058	AVCMISNSTAIAEVFSR;AYHEQLSVAEITNSAFEPASMMAK;CGINYQPPTVVPGGDLAK;CVFLDLEPTVVDEVR;DVNAAVATIK;DVNAAVATIKTKR;EIVDLSLDR;FDGALNVDVTEFQTNLVPYPR;HLFHPEQLISGK;HLFHPEQLISGKEDAANNFAR;IHFMLSSYAPIISAEK;LIAQVISSLTASLR;NLDIERPTYTNLNR;TIGGGDDAFNTFFSETGAGK;TIQFVDWCPTGFK
TGGT1_259260	9750400	3360700	7060100	4479000	6162550	1327000	0	0	1537400	1432200	4.30286	136.94	13.343	GVLLVGPPGTGK;IVHVSLPDVAAR;VPVELPTESHEGTVSGFSTLVNAGDER
TGGT1_286120	0	4786500	1900300	1853800	2.84687e+06	0	667850	0	0	667850	4.26273	93.041	4.5868	FSSLAWSPDNR;LLGEISLPLGSVK
TGGT1_299060	7933600	9124600	9349400	2959500	7341775	1727200	0	0	0	1727200	4.25068	91.283	13.719	GHLDVNGNLHIPTK;GLVFPEDADKLNEALIEQR;QKVLDEEIER;VLDEEIER
TGGT1_317720	56313000	43982000	67388000	39807000	51872500	18162000	8441900	8448900	13849000	12225450	4.24299	68.766	51.512	ACDFTFHVQQR;DLGMQIGLKPDNAWGIVR;FSPPPFVEAGDNPASIAYR;GALLATEVR;GEEPVKFSPPPFVEAGDNPASIAYR;GITVAFADEEQQFQTVDNRPLLR;KANNDNEHHVVLSVQSYQTR;KQQQQQQARFAR;LNRPAALGFEAVK;LPQPADGSR;LYSRPEEEDEDAEEEEKAPETR;MFTIPGR;QPINIITR;QQLLVKGEEPVK;QQLLVKGEEPVKFSPPPFVEAGDNPASIAYR;SRQPINIITR;TEVNAKLPQPADGSR;YVLLKDPTKPVMR
TGGT1_235470	360460000	511630000	538380000	431040000	460377500	146670000	72056000	93258000	122420000	108601000	4.23916	93.333	211.16	ACGLLFLDAER;AEIMEIVQQSK;ALDNLHAVNK;DEGVSSKELIFTSNAEVIK;DGGIDDAAAIEGK;DLGNTTLDWIVR;ELIFTSNAEVIK;ELTQIQR;FGSVVAFLLEK;FHILPLSEYK;FIDLSASENPNLDPK;FMQLDVGR;GFQIWTDLAPSVK;GFQIWTDLAPSVKEEPDLMFAK;HLVDNNVSPATVQPAF;IQNAIMAANPVLEAFGNAK;KPLDWVPSK;LAPHVFYTAR;LPSEEYQLGK;LYRDEGVSSK;MLIQLHALSVLEALQLR;NFVDIVFDR;NFVDIVFDRESK;NNSVLAALEDQCLAPGGSDEK;NNSVLAALEDQCLAPGGSDEKFLSTCK;NPVVAQLFAGIVMEK;NQIYTTADPLVVAINPFR;QLGYS…
TGGT1_289330	3793100	6892000	6774600	1272700	4683100	0	0	0	1104800	1104800	4.23887	247.72	12.753	ALSPQQQEFLQSR;FDDDKVYPVSEYAAIGDNFGGDEEDPCNYLAGR;GLQNVPSLLPASFLSPSHAQAAVVDEK;LAQLSPPSPLLPEAR;VVDPATLTPVQLER
TGGT1_289300	143220000	105900000	57913000	42345000	87344500	24058000	19194000	24393000	15202000	20711750	4.21715	106.03	13.64	AAALCAEANR;AVALDGVGPLQVVDASGHVR;AVVVLANVK;AVVVLANVKPFTVK;GVLSQVLVLAAK;HINENPDFIRPEER;LCVSNDQYIR;SLGNVVDPNDILQAHDADSFR;TAVVLLSER
TGGT1_311400	3949400	13876000	13180000	7506700	9628025	1661800	1786300	2656600	3119400	2306025	4.17516	165.58	23.809	ASFAAVAGANGASLWR;ASGAAAPEPQVGLHGDPSLSQR;GLLASVPVHR;LGSSQSGPVDWSSEVGSLVR;LLVSTCGVGAMAAGAR;SSALVEAFTLPESEVVK;SSALVEAFTLPESEVVKR;VVPHVLATAFSSGTTSVWDLK
TGGT1_205558	5412700	4245100	4995100	2909200	4390525	1175700	761670	1237900	0	1.05842e+06	4.14817	20.507	7.2748	IEDLNSQAHSAAAQR;SLASDTYVIFGEAK
TGGT1_221230	12141000	4703100	8806600	3681800	7333125	1773000	0	0	0	1773000	4.136	61.763	8.45	AASSPLAATTPERPVAEPR;APQPGLLGHTEGDPCVVDR;SEACSAYPFYGGFNANLVR;SSEFLVGAAR;SVFAGAPLDR
TGGT1_209600	46283000	38719000	47029000	21493000	38381000	4073100	5991000	11244000	15832000	9285025	4.13365	50.2	47.865	AKNELLSVLR;ALDQLVDEGK;ALDQLVDEGKEAADTNPPATLCAVVDLPQNR;NGFVFYLR;QAVITEIVAVK;QNTLKGDTR;SLSLVFLEEDQR;VIDTQAGELGLSLGGAEGTSHAK;VLPDTENVKK;VLVDDNAIHFIAEAR
TGGT1_226250	29512000	22593000	21438000	14353000	21974000	3703400	1909900	8317500	7337700	5317125	4.13268	78.592	25.742	AGNLGLATSFVNESNKPILR;ASVTGTGWDVR;DLMACAQTGSGK;ELAMQIYEEAR;GLDISNVTHVINFDLPTNIDDYVHR;LVDLLER;QGGAGYGSMGGVGGR;QLIDLDGGCDICVATPGR;TAAFLYPIIAR;TVAVYGGSDVKR;VNYTKPTPIQK
TGGT1_289830	36821000	41297000	32641000	18254000	32253250	7202200	5951000	5769000	12343000	7816300	4.12641	37.766	19.649	DGDLLFTCGK;FVVVHDAFGSQSTK;GVVWNCDCTLDSK;IGTYDCGK;IYHFDEPYFTDKFEP;LICASADQK;PLTWVTFNR;TYQTDRPLNACGISPR;VMIFDVCTGAIIHEIPEGGPCK
TGGT1_278830	9473300	14792000	9945100	7121200	10332900	3203900	2606800	908080	3315900	2508670	4.11888	98.269	23.453	ASAIDLLASFK;EAPAGASFFHEPNLTPNELVILVQPHEAVYLK;EVEGDAEQVGR;GIFDLSERPK;LLLDVIRGDK;LSASLMALLR;NLIFPDTSLPLEDCIVK;SVAEFPALAVLQSGNVK;VVIGLSGGSTPLPIYSALR
TGGT1_219540	47489000	67951000	44651000	23769000	45965000	13323000	6023700	3681300	22308000	11334000	4.0555	139.43	51.519	ALLELQK;AVFGEVYPDPVR;EGAADKVDAAVAEATAFAEK;ELAALEKEVAK;GAYLEFFEAQGHLIYPSSPVIPR;GLLDGAGPLPLVGK;GLLDGAGPLPLVGKR;ICESCLNEKELEDGEDIQQK;ILELSPGLRPYGGK;ILLKEEQQFSR;KELEELEEAFR;KLGEELGTEHK;LPSCPPDEEARDIWLQYLPANR;LVDLSSQAEFEVVDSQK;LYASYFGGDPR;RVVAAAGDAAFEAR;SGDFILHIGSMSK;TKPFLVLNLPQLLGDGK;VASVLQDK;VVAAAGDAAFEAR
TGGT1_250770	162560000	194730000	163920000	81889000	150774750	26536000	29842000	40625000	51764000	37191750	4.05398	46.673	60.742	AGVHMVVGTPGR;CHACVGGTVVRDDIAK;ELAQQIQK;GIDVQQVSLVINYDLPATK;GIDVQQVSLVINYDLPATKENYIHR;GIKPILDRHDTIGQAQSGTGK;GIYSYGFEKPSAIQQR;GVAINFVTSSDVEQLKEIEK;KGVAINFVTSSDVEQLK;KGVAINFVTSSDVEQLKEIEK;KVDFLTSK;LFIMDEADEMLSR;NDELTLEGIR;QFYVAVEKEDWK;RKVDFLTSK;SQIYDVFKK;VLITTDLLAR;VVLALGDYLQVR
TGGT1_289650	53900000	63368000	72921000	55796000	61496250	6286100	6533100	20678000	27287000	15196050	4.04686	75.342	50.556	ATPNVVAAGPVF;CAYPLSFIPNALLPAK;DILDLGQLQK;EAGSLIASSGALCVSSGLK;EQEPEIWNAIR;FGSVLENVIIDGTTR;GDVTLFFGLSGTGK;IVEEPSSRDDVWWGK;KLASLFVENFSNYTDR;LASLFVENFSNYTDR;LTPDQVMYHFISGYTSK;RGQLPLHSSCNVGPK;SETCGLHIAEVR;TTLSADPSR;VDTHPSNIILLTCDAFGVLPPLSK;VVDFRDVSITENTR
TGGT1_290160	137140000	84691000	116280000	63487000	100399500	28456000	15502000	24665000	31117000	24935000	4.02645	113.58	82.734	AQSQQDCNHQLFYTR;DGGVSWIEAHK;EQDSAGVLFHLDFNALNQQQCK;FLLSNGYFFVAK;GIWAADSVSSDYETWSPSDGR;LAPPRFDEDNVELL;LGNTDHIFFTQHR;LPVEIEER;NHFISEDSAATFR;NVDLMYTPDFGATITR;QTVSLLVSTDGGK;SKYEPELGFIEAEQDENEEDAPTLMNYGNAAGGQR;SPKPTEDFELDDSRPLFPSHVSSR;SSEAATGTVAVDSIIVSPVDKR;STSTENEPIPR;SWTEITDLLK;TSTGECEFDK;TSTGECEFDKVLSLEGVYLANFK;TVISFDKGGVWSYLK;VAVPCPAHSPVSR;VLSLEGVYLANFK;VSVSEVSFDSHIEDIQWCGTDHR;VVLIVGSK;YAILSTWTDAC…
TGGT1_311240	93982000	60470000	51665000	40072000	61547250	14285000	12294000	16291000	18581000	15362750	4.00627	47.448	81.637	AYEVLSDPEK;AYEVLSDPEKR;AYEVLSDPEKRR;FVLTHLDGR;FYEILEVDR;FYEILEVDRTASVADIKK;GDADERPNEIPGDVIFILEQQEHAVFK;ISLLESLCGFK;KILEIYIEK;KISLLESLCGFK;MAINKDVLCK;QCNGVGGPADALTTCHDCDGHGVK;QIGPMIQQTQSVCPACK;QLLIQSPPGTVTKPDAVQIIK;SGEAYEEDDEDEHPGQQR;SLSQILPKPTEAVMVSEDDPHVEVHVAEPVDPDELR;TASVADIKK;VTLEQMYSGATK;VTLEQMYSGATKR
TGGT1_215430	40304000	20797000	28082000	16379000	26390500	0	1297900	0	11880000	6588950	4.00527	27.554	27.082	EFIKDILNEDLTFEQAYER;ELAVDPDFVR;FGLTSEDVESAVIYNHK;IMSSSAPSEPNPR;KISGEATKEQVITILR;NVTLTAQAFVGAK
TGGT1_247510	42587000	66335000	48145000	27092000	46039750	8621900	8561600	10463000	18371000	11504375	4.00193	42.397	34.164	AGLADILGAAGNQNVQGEEQQK;AGLADILGAAGNQNVQGEEQQKLDVFANHK;EVVCGICTEEDDDFIEVNR;FIQALVNR;FLEECHDDKTGPFSLR;IYSVNEGNYK;LLYEANPMAFLAEQAGGK;VSPLGSPPELR;YIGSLVSDFHR
TGGT1_245470	12867000	15473000	12642000	8156800	12284700	4265800	2597000	2356900	0	3.07323e+06	3.99732	36.574	16.446	DSISSLCYAPSHGK;GPIPTAPAPQIVVR;LVKDEDVRPK;MPQSAPICQAQLHGK;QGPQGLASPDFRDQILK;SILAATSWDK;YHVPTNLVYTAGWDGIVK
TGGT1_258950	80925000	82846000	79875000	52441000	74021750	16070000	9749300	15745000	32660000	18556075	3.98908	70.318	67.254	AGEAPYVPQTGDAQAHGGAYVSPPAAEEGAPLVPPVAAPGDSSAAR;AGGFLGFTAYNGPEASSLVPPSAGVEK;AGGGAEHALHTVR;DIPLPAGVFYK;DSLHTLQQK;EAPPSSVQNLASSYQSGGR;EIISHLQATPSLAK;ELEATIAAK;GQPLWQETVGSVELSR;HIAEQTPR;LAAGPGGVVGEIR;NLLAQHSQIHR;STGSAGAVAPELR;SVEEEKEWTLFGYK;TELHGLK;TINSLFSHVTR;YGQLRPSISIFYNEYGNR;YREAPPSSVQNLASSYQSGGR
TGGT1_277760	3248600	4508600	3851200	1872500	3370225	0	0	0	860790	860790	3.91527	74.38	4.1939	LLEGPLEAAEAAAEAAR;SNADPSSSSDYFLHVAR
TGGT1_304990	14673000	15725000	19795000	9434900	14906975	1193600	894290	1071600	12107000	3.81662e+06	3.9058	142.78	24.106	AEEQTVAFFAEQLK;DANLFNLR;EALAVLSSQNAQTR;IQSLPVDEDILHAASQNK;LDLLPVSEMTPVYR;LHQVQQEIQK;LLQQWQQQIR;LLQVVRPNER;SFYDSIHCVALPAPSSSSEALQR;SLLTDEVNR;TGAWEIFEQKVEDLR
TGGT1_226960	274330000	386430000	276940000	246090000	295947500	84834000	34896000	68926000	117540000	76549000	3.86612	131.36	249.77	AAGIPLTK;AMCPGISSTFQQLAGCR;CAVGVVLVGPERPGYANVLCGLVQR;DIVVGSPDAK;DMSSSSNPLDWK;ELFTSLPVTFQHK;ELTGKDIVVGSPDAK;ETAVVAGAAAHPGAEACNAHIQALFPALGAEAK;FLVDIERPLFQAFAQVR;FVEISFGFDTACK;GFQGTFLAQSHYLGYEGR;GLGFDTETK;GLLTNDCVVIGEK;GLLTNDCVVIGEKEAAAQR;GTTSAHPEADAVETFFESQASSQSHLFSPQLADEATPNEVAR;HFKPVLPPVFSSPTGVVTVPCNDTDLVNK;LIRDIEVHQFPK;LLMQMTESELQKR;NAMTGGNTYHFVR;NFGVAVINENLFALNK;NMGGFDMIR;NQPGFVLLGR;QASSEPLR;QL…
TGGT1_267080	11263000	21463000	23273000	4890000	15222250	6906300	3000400	1909600	0	3.93877e+06	3.86472	49.134	15.058	AVANETSATFLR;EAVEFPLTHPEFFDDIGISPPK;IESLDPALIRPGR;IKDYLLLEEEYILNQEQR;IQLPNPDAK;LPTVTPITK;VVGSELIQK
TGGT1_206610	30694000	35546000	65307000	42979000	43631500	29148000	7285000	2581100	6181700	11298950	3.86155	96.854	98.538	AVSTYGAATAGAPDTR;DPSGQPLATFNAIELAK;EGDAAPVGTTVALLAEKEEDISLIQAK;GIYVDKLEAMVQELK;GPARDPSGQPLATFNAIELAK;GVGTIMAVGGTESVPFFPK;ITAADVR;LSSSDSVSVSSSQSGRPTTGGDSR;NMEATMDVPVFR;QHLHLPSDEATVVTSKR;VQDALTAASTASSSSSAHAPLSSASSPSTPSSR;VSPAPPPYLKR;WTSPSVDQDVKDQLPEGLTGNDLQQEWLQR
TGGT1_290950	454960000	619030000	516030000	229510000	454882500	126990000	106050000	90844000	156460000	120086000	3.78797	194.47	297.8	AGHLAVVEK;ALELYTDIADIK;ALELYTDIADIKR;AQQFPIQLHSVVNLADQGVSASSFR;AVEFAQR;AVYHWTVGENGETTAEPEK;AVYHWTVGENGETTAEPEKVCSR;AWGACDEQLVELTNK;DGGQTPLR;DQVIDSELVYAYAK;DRQYQDAIDAAR;DSGNTQLVGDLLR;EGKLECTEELGDVVR;ELIELLEQGLQGER;ESILEYDNFDQLALAQTLENHPR;ETKLEADYAGLLR;EVAFAALSK;FAQQLLSSEPPLADVTQVSEVLLQQHK;FGLFGEAADTLLK;FGVVYIVTK;FHGQIGTTK;FKQAIELSK;GGCSAQQLVEEFEK;GGCSAQQLVEEFEKR;GNKPEQGPLQTR;IAALCEK;IAATLKSGVLR;II…
TGGT1_258150	6263100	5730200	6383400	1725900	5025650	1354200	1355300	1048900	1552700	1327775	3.78502	27.081	4.5045	DLVVLAVEK;EQFYFLDEDRLEK;FIAQVQQK
TGGT1_232830	21222000	33841000	31518000	23284000	27466250	5277500	5017800	4953800	13778000	7256775	3.78491	101.15	23.67	AVYATLNQFQGK;DGFSAGAQNSPADGTAAGNSEEEVAK;FLEEEVNRLQDAGAK;GATNELLFTNSFK;GQPTAMPPTYFK;GTLVLPSALPLAHGCLEALGR;IIVGPEGAQNFLDNDKSYQLDKVEEALNR;LAGLQSLLDDKER;LVDSNTGNEVEK;QFNTYIQR;VCAAFDAKPYEWPHSAEEAATR
TGGT1_236570	11865000	16880000	10026000	5815900	11146725	3315600	1746000	952180	5768800	2945645	3.78414	43.956	9.8019	DIPIVLFGK;GSTSQSASPAGVIQGR;LKDPSTAAQAEEDVQR;SYNNQDWLHSR;VLGTFLLFGSAR
TGGT1_218280	75679000	54696000	40327000	32932000	50908500	16861000	11689000	14360000	11049000	13489750	3.77387	50.512	26.275	APIPVPYEQFSR;EWMAVAGQDNFDGFRLEATK;FNSNSSISEDAK;FNSNSSISEDAKDK;LIPSESKELDKTR;MNSDGFLQAR;SFLSGFPSFGLFDKNSSK;VGWQYLFR;VLTANHTFMLGTQSK;VQGLVDTAGR
TGGT1_310640	25883000	23882000	22198000	23547000	23877500	1396700	2346600	11003000	10590000	6334075	3.76969	33.043	33.797	EASFVLEGEPLAVVR;ECGRDPRPYLLTAPVK;ELPLWNDNNANLLK;FLTDVTEVSSSR;GLNCSAETFFACQGR;KGDLASLIVTVGCEQR;LTDLIEANLNAQGAAVK;LTDLIEANLNAQGAAVKR;QHSIPNGPK
TGGT1_256970	56546000	62240000	61812000	48475000	57268250	11634000	16318000	14149000	18689000	15197500	3.76827	68.147	41.265	ALEPFFDSYDPEFSSLR;EASIYTGITLGEYFR;GVDVPALDHK;IAQVAQSVFVPK;LAEMPADSGYPAYLGAR;LASFYER;LEGDKAFIQVYEETAGLCVGDPVLK;LSGNTPLLTGQR;LVGEIIR;QLSDEITSGLR;TGKPLSVELGPGLLDNIFDGIQRPLER;TICHFYDQCLR;VLDSLFPTVQGGTCAIPGAFGCGK;VSWIAPAGSYTVK;YSNSQVIIYVGCGER
TGGT1_310000	24966000	20954000	25758000	9017800	20173950	7529900	3138400	4624900	6126100	5354825	3.76743	79.254	43.177	EPAGQYVCPLTLSGEASETER;GLAFEGEVAVR;LAYFTELGDVDDLENHHAR;LTAEAAAAVR;LTPTSQQLPTPTR;PAAGEGDSHPSFSIPTSFSPTNECPYPGALK;QAQEQGDSDASSPPFSPR;QPVPDPFLLAPEK;RPISGDAVPLLSSSLGAEGGSTR;SGEGNKPQPQVVGR;VSSSVREPAGQYVCPLTLSGEASETER
TGGT1_280600	8762100	12910000	4858000	6400800	8232725	0	1005600	3382100	0	2193850	3.75264	134.87	10.861	FREFYQCDFDIAGVSPVK;GTFSQIIADLSK;HGGVEIDTPVFELR;IVSLLNNAGGVR;YDLTVPFAR
TGGT1_238050	70147000	84015000	74027000	43729000	67979500	24875000	11699000	14701000	21865000	18285000	3.71777	114.22	78.028	ANAYFQQLER;ATEYDKYLELEK;EAEPFGEEAQSFSR;EEESIAFETK;ELLVAAENK;EVVSGDTFVLVGAPK;FQVEEEAAR;FSADNLWYR;GNISILLLQNGLAK;HCILTPQEDLGTGK;IIDLLGPANAQR;KLPGIVEYVR;LSLASVQAPR;NCQNIAELILQAGLGK;QLGVWATDPAAGSGTIR;SLSHEVQDEPFGWTAR;TASREEESIAFETK;VALLLPQK;VALLLPQKENESLK;VIVEYVREPLPSASGAALPPASDDQGR;VVPEPFAVEAR;VVYLPVLLSGIQCDGFKR;YGTEGSSNLEDTYTPGGLPR
TGGT1_229360	27023000	25533000	22651000	14292000	22374750	6815900	5509500	4813700	6934900	6018500	3.71766	61.466	19.847	ATLISPFVGR;LATTWEGCEAAK;NIGEIIALAGCDR;VAEYVGAQDPGVQSVK;VAEYVGAQDPGVQSVKR;VSAAHEGAASPEAK;VTVSPALLEELK;YVPHDATTNPSLLLK
TGGT1_263300	489310000	352600000	388100000	266730000	374185000	139660000	75106000	75973000	112200000	100734750	3.71456	31.352	141.5	AGEFTLSLK;AWDLEYK;AWDLEYKYK;DSLDIVAEYK;FDASAMK;GLTLGAKFDR;GYPHEKAWDLEYK;IGSEVSGKFDASAMK;LKGLTLGAK;LKYCVSDVTTEVK;MIGSVHGK;NPEIVNTASVSPAGAFDASSK;SAELAAEVDCNLLDGR;SCADLLTK;SKNPEIVNTASVSPAGAFDASSK;STIDVKYAAPK;TAPSGDAMFGR;TNIQFGGLWYLNDKKDTFLK;TSKDSLDIVAEYK;TTDNKSAELAAEVDCNLLDGR;VCDYVSATIGSQIDVSKPSNPDAVK;VLFKDLNK;VSVALTHK;YAVGASYTGVASK;YCVSDVTTEVK
TGGT1_219310	30126000	62784000	42731000	31121000	41690500	23203000	8155900	5387700	8252400	11249750	3.7059	90.142	45.7	EEEKTVEAPEVAQGGEETAGAETAPEVR;GKEVEFSAER;GTVSVVTTELSDR;LEELQAVGGK;LKLEDQANK;LNELESYLYALRDDISGK;METLLQSLLTK;NILGEVFDASNSHLK;NILGEVFDASNSHLKK;QEAQQLLHAAVSESR;SALLDAAQIAGLK;TLAADETVAR;TLFPICLTWTDGDSPVK;VAAAFLTK;VAAQSQDEAYAHIPVEEK;VDVPYQVQEAPGRPTTLQLR;VQPLSASGHPLEAESGLETLQHETPAGEQCILIPAGSDTNTIR;VTPSLVGFTEDR;VTPSLVGFTEDRR;VVKVDVPYQVQEAPGRPTTLQLR
TGGT1_288380	216390000	381740000	253770000	148650000	250137500	60980000	48596000	72876000	87905000	67589250	3.70085	81.932	119.94	AEGQFENIVR;AELVNNLGTIAR;ALLFLPK;DIYYITGESR;ELISNASDALDK;ELISNASDALDKIR;ELISNASDALDKIRYEAITDPEK;ESQKDIYYITGESR;EVLHDKVEQVVVSNR;EVVVEYEQLNK;FYEQFSK;GVVDSEDLPLNISR;HSEFISFPIELAVEK;IILHMKEDQTEYLEDR;ITDSPCVLVTSEYGWSANMER;IVPNKQNNTLTIEDDGIGMTK;KHSEFISFPIELAVEK;KPEDVTWEEYCAFYK;LGIHEDTSNR;LGLSIDEDDEELRAEEDLPPLEEVEGAVEETSK;QSVASSPFLEALR;QSVASSPFLEALRK;RAPFDLFETR;SGDDVVSLKEYVDR;VKEVVVEYEQLNK;YEAITDPEK
TGGT1_318510	7702200	8185000	17853000	7924100	10416075	1565300	1393100	0	5505300	2.82123e+06	3.69203	83.466	12.938	AFNVSLQVPLVR;DSENTQVLSILLHGPPGSGK;LGNDVDLAVLAAETK;LIDFTPIGPR;LVTPDNFVGFSEAAR;SAASYAFQR
TGGT1_211690	7987600	4937300	4986400	3574900	5371550	0	0	811310	2106000	1458655	3.68254	167.19	6.4434	DVDDGNRPPVAGFR;GPVPLLSDVDPSHFDPLHR;SLLNLLAERPEGK;VIIDEGAQAIEPSNLIPLAHGCR
TGGT1_411760	215240000	75596000	39748000	92714000	105824500	34373000	8567200	26950000	45311000	28800300	3.67442	32.058	29.802	AGFAGDDAPR;AVFPSIVGRPR;DLTDYLMK;DSYVGDEAQSK;DSYVGDEAQSKR;EIVRDIKEK;GYSFTTTAER;GYSFTTTAEREIVR;HQGVMVGMGQK;IWHHTFYNELR;LDLAGRDLTDYLMK;SYELPDGQVITIGNER
TGGT1_276140	24091000	26288000	28830000	14873000	23520500	0	3340300	7607500	8374300	6440700	3.65185	61.744	19.531	DAVLLIFANK;HYFSNTHGLIFVIDSNDRDR;IEDAREELHR;ILMVGLDAAGK;LGEVVTTIPTIGFNVETVEYK;LKLGEVVTTIPTIGFNVETVEYK;NISFTVWDVGGQDK
TGGT1_230350	43896000	51798000	50155000	20507000	41589000	15033000	8172200	7578400	14996000	11444900	3.63385	139.08	40.008	ADCDLATFGPEYCAAR;AGSNLHLENQK;EAAGEAQGPSELSEEKAEPK;EALLAPVPTGAVAGPLAGR;FLTSQGLPIK;GSAAGKEDSAPTTEKPLSK;LAESGPQLTEEQTK;SESGVNDFLHVFDR;SGSPVEEQGKDSTR;TAELIDALR;TFVDTQEVAQNVR;TFVDTQEVAQNVRK;YGIPWTSPVGIDLANLSK;YLLDFIGGK;YLLDFIGGKR
TGGT1_259010	48028000	32974000	33575000	17941000	33129500	9075100	6195900	11816000	9407000	9123500	3.63123	44.951	43.995	AALAPFSSYLNLYEQCK;ALLIDTPVGK;AWNDTTVR;EYISDQIVPLFPPRV;FMDFIATEK;LVVNSLSSNQQQQMDR;MIDNVVGLIQGALNR;MIDNVVGLIQGALNRK;QALYPSFGYLYPEGTDGLR;QALYPSFGYLYPEGTDGLRK;SAFLTEEDYK;SFYVGQEGQGNEAAINMASTSK;SSHELLAR;YFQAFLTESGSQAAAHSAEHGGR
TGGT1_269920	8875800	5589100	1908900	642100	4253975	1173200	0	0	0	1173200	3.62596	108.07	8.0252	LFVSILYLAPSDYHR;LTQTGMNVLEK;NLEAGDLLHR;QCATGELTVVVHGK;TGTGLPR;VTSQTYIPGCTPSVSR
TGGT1_248810	47356000	64315000	81365000	22434000	53867500	30533000	12111000	10187000	6971800	14950700	3.60301	54.252	63.375	ANVSPETMAGIEAR;AVLVLLR;EEGVGFSLTTQSHGECK;EGHMVVGDESAVITLK;FVGPAAEEVER;FVGPAAEEVERQLEATIYEK;IISDIPEAEKESFNFTVNSAR;KPNLSVGLADTLELPEGEFEAETGR;LVDQQMELPDVEGTPLLIR;QLEATIYEK;SVQDLEPTSK;TDMCLFVK;VALESSQHCK;VDLPSSISQADWER;VRVDLPSSISQADWER;YRNPLAESSEEAK
TGGT1_310630	5449200	5290000	5874700	3495000	5027225	0	1112800	0	1678900	1395850	3.60155	57.002	9.3749	ALEEALETVVK;FVAAHGNAPATVALK;LVDPEGACKEDIQIQR
TGGT1_226910	3661900	11614000	2265700	2150900	4923125	0	0	0	1368600	1368600	3.5972	207.99	10.164	AAPNASGNLSSQASK;AFDEELLKPFR;DYQLRPNACVALAVAPELFDR;EVPLVNPLNLVAEK;GIEFREWNAGR;INGLPFSAQVFPDLAHFAPNAK
TGGT1_300260	7551200	20028000	9935800	13758000	12818250	6727000	1112300	4666400	1774100	3569950	3.5906	95.885	33.475	AALEETGRPWQLNPGDGAFYGPK;AEALELFADNPFK;AEALELFADNPFKVQLIASK;AVWDSAEAALK;FQQDDAHIFCR;GLAEASLVAK;QCIVLPISDKVNDYAASVR;QHLDSLQR;SGTAFETSPYDVALQISK
TGGT1_268590	3557300	7925000	9587500	1250900	5580175	1811200	0	0	1312100	1561650	3.57326	72.354	9.0532	SVVAGANSQPTPGTQSSK;TDGLSVNLGQDNTLKHDTPAETAPSASPPR;YGYGGCEYNLGSLAYPR
TGGT1_278050	3488500	4522800	4535400	1921700	3617100	1103000	0	0	942590	1022795	3.53649	27.242	3.4002	SDTHVVLCSLKR;YVYDAPIPVGR
TGGT1_293570	45993000	29702000	27945000	16836000	30119000	11226000	4019100	10498000	8606500	8587400	3.50735	44.899	36.591	AQYKPIDGVIEQDEEGR;CPEATQAALR;HADALDGQSLASETDVIEFCDK;LAAPPGGYSK;LSETHTPASVANFAK;QSFLDVLDWGHQR;SPAPQQHWNEPLAR;VMDVVLNCTIR;YASITDKQEGGQGTEEEGETNEENAEGK;YASITDKQEGGQGTEEEGETNEENAEGKADEDEYSCLK
TGGT1_319350	30231000	23496000	23338000	17757000	23705500	13481000	0	1770200	5116100	6789100	3.4917	39.375	52.403	AKLEDVVGSGSTIKPVNVDSQNR;GLPVLDIFKESDNVR;GPQPSTPSLEGSSLLLTLGLPLDSDKK;LVDVSTLIPTAIVR;SQNLSPTELDTAFGVDAAGNCDTTR;SYLITSTSSFSKPR
TGGT1_262040	11364000	11768000	9695100	8323400	10287625	0	2236500	1441500	5164900	2.94763e+06	3.49013	29.693	13.814	DGKPGAAGQALAVR;LYLLYPQCFSVDLAR;VQEAIHLWELLEK;VVGSASLAAAALK;VVGSASLAAAALKEGEER
TGGT1_249990	56862000	58216000	45903000	29097000	47519500	13230000	13726000	16476000	11083000	13628750	3.48671	92.715	40.441	AGESAASSSLPGGESEDFKDRESLR;APTCGATITSSGVAK;APTCGATITSSGVAKR;GATYIDLSSYFSSSK;GLSLVEDQLDEQLQPPSGVVYR;LFGGLGSAR;LNESFDDQTEETLR;LNQLGASEQR;LTAQIDILR;NTYLLVAYLGEAAGDVKPQPSLAQTK;SGPVFQHYAVVR;TLSTILEDLRGNSTLDEER;TVIPIFIHTVPQPSTSSPPTR;VDGLLAEAYTVPYLQPLHFDYAK;VDQFGEKLEK;VVLPGDDIEISVVVGGK;YTTTAIAR
TGGT1_258580	193050000	127230000	105590000	61132000	121750500	29244000	41274000	40596000	28730000	34961000	3.48247	69.053	88.063	AFDEYTFR;AFDEYTFRR;AQGDLEEAAALLADMDR;EMIVGFLR;FHAFGLVHGDVK;FMVPLLK;GFLGGGGFGLVYHVEHPTTGQPFALK;GPSPASDTASESEPVSTEEAALLQK;GPSPASDTASESEPVSTEEAALLQKE;IFSVCALFPK;IGDLFVGHLMPQLR;LQNFLVDK;MSSTIQMVK;SSASSLDFASCHDIPEQFR;VLGKPEFQDAR;VSDLIEDEFGVMK
TGGT1_223590	10978000	11839000	9737700	8481000	10258925	1776200	2852600	3015400	4216500	2965175	3.4598	39.242	11.562	DALTAGLIVAGFDK;LYIQQYAQELPKGEEPR;NSVAYAISR;SGSAADTQAVTQIVK;TSAGSYVVNR;VEAAANVFQSLCYQHK
TGGT1_258770	18929000	7804900	28282000	10734000	16437475	7154300	3313200	4851900	3770200	4772400	3.44428	78.943	20.304	APVVWTCDWNR;FDSPQGLIR;IFSFSHPDTVSLTGHDTLSVYR;IVVLPVLTGEPR;LQQWTVAAGNR;LVLEPCDLHAR;PVECPVGGGQETPR;TLPQHILDKTR;VGWAEPLLAHLK;VIRFDSPQGLIR;YVTGDDFSVIIPVRNEEAYLPK
TGGT1_267810	10122000	8054000	6750000	5444000	7592500	2182900	406070	926520	5309600	2.20627e+06	3.44132	26.503	17.045	AYSRPGQSGASGNASDLDSR;FEIWDTAGQER;SNVVIALAGNKEDLAAER;TGHNVNELFYEIAAALPK
TGGT1_313140	101570000	82526000	65299000	35468000	71215750	14785000	10432000	20572000	37143000	20733000	3.4349	68.315	54.587	AESLVCDGPGDFTISFTPAGGSR;APILISNVPR;CATITPDEGR;FALQQNMPLYLSTK;GADKVTASDYLTTEEFMDAISDTLK;GFALSSFK;HAYGDQYKAESLVCDGPGDFTISFTPAGGSR;LVPGWKKPIVIGR;NILDGTVFR;NILDGTVFRAPILISNVPR;QAPHADQGVGGK;QGIWYEHR;TSTNPIASIFAWTR;TVVSEAAHGTVTR
TGGT1_205250	433450000	362480000	350590000	167550000	328517500	94801000	81591000	100640000	105780000	95703000	3.43268	62.342	124.71	ADSGCVIGKR;AIGTPGYEPPER;DGEVSGSAADSSSRPR;ERDGEVSGSAADSSSRPR;FVSVTTGETR;GAAQNFEQQEHLHTE;GAPLGSGGFATVYEATDVETNEELAVK;ILAHMQEQIGQPQALENSER;ILAHMQEQIGQPQALENSERLDR;ILTVAAWPPDVPK;ILTVAAWPPDVPKR;ILTVAAWPPDVPKRFVSVTTGETR;LFLGDFGTYR;LVANVQAQGIVHTDIKPANFLLLK;MGLATLLPK;MLPLQALETAAFK;MYLSSQAIK;QRLAQLWR;RFVSVTTGETR;RSELVFEK;SEFGLVVR;SLLNRDPQK;SLLNRDPQKR;VFMSEKEPTDETMLDLQR;VISWVFGDASVNK;WVPNYFLLMMR
TGGT1_232180	14031000	12794000	21731000	14090000	15661500	3107300	4020300	6300300	4854700	4570650	3.42654	206.85	21.485	AGVTFPALAQLLR;DKAGVTFPALAQLLR;FLGLALALAR;IAASQEAGAGAR;LSFFSPLDEAAFR;NSGLVSLPAEPR;QICGVWVAQLR;RPETPASPWLLDLASQHK;SLQTIIEDQTELAVYPHVGEALQR;SPVPLVLK;VASQLAEGSQGR
TGGT1_258560	97986000	41343000	22277000	37522000	49782000	26828000	8948000	10129000	12482000	14596750	3.41049	96.816	2.5216	GASEQLQQDIR
TGGT1_273760	639340000	838830000	810730000	684920000	743455000	232310000	144320000	223290000	275480000	218850000	3.3971	72.292	247.91	AIQEALDWLDKNQLAEKEEFEAK;ARFEELCMDYFR;ATAGDTHLGGEDFDNR;ATAGDTHLGGEDFDNRLVDFCVQDFK;ATAGDTHLGGEDFDNRLVDFCVQDFKR;DAGTIAGLSVLR;EAVITVPAYFNDSQR;EIAEAYLGK;EVESVCTPIITK;EVKEAVITVPAYFNDSQR;FEELCMDYFR;IINEPTAAAIAYGLDK;IINEPTAAAIAYGLDKK;IQQLITDFFNGK;IQQLITDFFNGKEPCR;KFDDPSVQSDMK;KFDDPSVQSDMKHWPFK;KSQTFTTYADNQPGVLIQVYEGER;KTFHPEEVSAMVLGK;LIERNTTIPTKK;LSASEIDR;LVDFCVQDFK;LVDFCVQDFKR;LVGDAAKNQVAR;MKEIAEAYLGK;M…
TGGT1_273090	73908000	121760000	95741000	76860000	92067250	31861000	19418000	25054000	32376000	27177250	3.38766	89.396	72.392	AVANETGAFFFLINGPEVMSK;AVASECSANFVSIK;EIDIGVPDDNGRLEILR;EMIELPLR;ETVVEVPNVK;ETVVEVPNVKWDDIGGLEDVKR;GNSLGDAGGAGDR;GQVVVIGATNR;GVLFYGPPGCGK;GVLLYGPPGSGK;ISILQATLR;KHFEEGLAGAR;LANDVKLEELAANTHGFVGADLAQLCTEAALSCIR;LIVEEAINDDNSVVALNPAK;MAGEAESNLR;MEELQIFR;NAPAIIFIDEIDSIAPKR;NLFFIGATNRPELLDEALLRPGR;NVPVPFLAQK;QNSIDPALRR;SVSQTDLTKYDNFR;TAGFSGADLAELCQR;VVSQLLTLMDGLK;WDDIGGLEDVKR
TGGT1_205040	1292200	7276000	4665600	5668800	4725650	2122300	0	0	669440	1395870	3.38545	228.31	9.5538	ALATTPNSGGSASTAAAVGSR;DLSISPALEAEGVDAHPLEGSAK;LQNLLDTVFAK;LQSLYVPAR;LTADDPAPDFSRPFNLPR
TGGT1_258870A	10384000	9716300	8589600	2459300	7787300	0	1533000	2442900	3001000	2.32563e+06	3.34846	60.655	8.4968	CTVGGGYLPVR;EVDEGEELLHFADVEYPTSISR;EWSEEPIDCGR;FGCSVLQQPFR;GFVVPVADMVAAVK;GFVVPVADMVAAVKR;GGGVQEFVK;ILPTFTVQDIPSGDADVHK;LIEALEAMK;RFGCSVLQQPFR;SLAEEPLDGQQAAAR
TGGT1_246580	66911000	30276000	68783000	31142000	49278000	8378900	9074600	15146000	26707000	14826625	3.32362	42.82	76.343	ALGESFYR;APHRPVLIAPLLSR;ESKREPNFVYSSEVETFVNR;LLYADGDEYLMISGSR;NGILPVVAFMVDKEDAWSAR;RAPHRPVLIAPLLSR;REPNFVYSSEVETFVNR;SESEQSYTYDAEREEEETGEDTALAEAHGLKEPQEAGAPAK;SFFGLEGALR;SGAVCVEDIVTFVNK;SGAVCVEDIVTFVNKR;TGYSGLINEPHVTK;VEPVGSEGELWTSGFR
TGGT1_305980	59467000	42271000	42663000	26721000	42780500	20668000	11933000	9655800	9283200	12885000	3.32018	66.779	25.468	AIAEGEGEGILK;GEAPVEVQLTDAQTK;GKIYPDACLIATGR;LLLQQFK;LLPGVDKEVAK;RPNTEGLGLDSLGVTLK;RPNTEGLGLDSLGVTLKR;SGLVSSLASHGIALFDAR;TAGSPASLPPFLR;TAVVSGGDPGGTCVNR
TGGT1_221870	7643000	7350300	11393000	3039600	7356475	2400900	2725700	468610	3275400	2.21765e+06	3.31724	144.06	17.157	AHLEEEAQALGDFLAEK;EFFSEECRDEVNDTYELPDASPAR;GLTFAGNSFGFSAR;GVDTPPQTQEGDASQAEESRAEDNKVPAPSGQSER;QFTENAAQNDPTNQK;TLQEQQQAER
TGGT1_245670	26994000	22892000	23741000	10591000	21054500	8877300	3654100	6253600	6705700	6372675	3.30387	67.487	20.914	AVVDDAVK;LGYASDETIAATR;LLRPDDAVVSTYR;RGEGPTLIEALTYR;SGNQTGDFSSPDR;TAGFVHLYTGQEAVSAGVIK
TGGT1_306060	44198000	64516000	81958000	25679000	54087750	35258000	7877400	12806000	9892100	16458375	3.28634	329.03	72.028	AAAAAEGTERDSAGEPLSRPK;ACGIHPSLLEAPFGVYLLK;DFGQLFNLPGR;EGSITAVVEDFQGGRR;EPGYRPGSIFLSPDGFR;EQAALLHR;EYPGSQLPFKLDR;GGQPVTTNVDGHPVVYDIR;GQNAPDFAQR;GRGDGTGGLYIR;GSIGGVGGLPR;INSPEGLTIPGVR;KVPTVVYPFLQGQGQGSR;LADLTNDPNIHFR;LAELPVPNHSSCLLIR;LIPSQSPQQLYAPDQVPQPGPWIAGPTGGGR;LLSSVPIDDLNAPGVDIGTLK;LVGATITTTEK;LVIFVEQDGQK;LVLYDDKDTALR;QGGETGLNPGDIEHYYSPLFGR;QLIVDHAEPENILTGPGSFSIKR;SIIDLVGASDGTQPLVLK;SLIEGLQPNE…
TGGT1_310670	33476000	41011000	48913000	38523000	40480750	15864000	10297000	2943500	20456000	12390125	3.26718	105.46	40.894	AAPGKEFDFHLFNVGR;AAPGYFTAK;AESISAVLYPNDNTLEGK;AESISAVLYPNDNTLEGKELR;AFQNALVNLDIENNYKK;FLNVTNGVTPR;GVFGDDWNK;HLLIINEINFR;LAAWVEQR;LREVFDFIR;LTGAVPR;LVNNIAQVVNNDPDVNQYLK;MANLAVIGSR;QIFNYTNHTVLPEALEK;QLLNCLYTLHR;SIVNHVEYTCAR;VVFLPNYNVSHAQVIIPASDLSQHISTAGTEASGTSNMK;YTYGIFEQK
TGGT1_203990	8590300	13924000	16475000	5957300	11236650	2967000	4053700	3634200	3203600	3464625	3.24325	25.454	19.943	AIQEAKEAQEDEADDIPTDR;AQLFSTDEGPVSESASK;AQLFSTDEGPVSESASKLDAELEEK;EAQEDEADDIPTDR;HFFPNGVPIVVVRPQR
TGGT1_204130	12147000	15674000	5465000	9295900	10645475	2191000	0	2262400	5410500	3.28797e+06	3.23771	125.49	10.125	AAAPLSAVYTK;AVGLTPQDLSALTGVTR;AVNSDGNVDVK;MQLGGVSGGAGQGTSSK;TVPAINYLGAGYDHVR
TGGT1_297960B	11602000	9946300	10714000	6790100	9763100	0	491290	3906500	4669200	3022330	3.23032	77.527	6.0618	HLQIQNSLK;RCEPFADPLTATCGK;VVRPEELPSAVLTPPDEGNVLGK
TGGT1_283780	7827500	6551600	8426100	6860400	7416400	2292900	1807200	1555900	3559700	2303925	3.21903	74.418	8.111	ALGAHFCAVSTNLDGTSK;GFDPEETLVVVISK;NVLDEVHAVLRR;STDQGVYLDFSR;VIPAEFIGFCK
TGGT1_251690	28795000	32196000	29131000	18324000	27111500	9026500	7483800	9300800	8137500	8487150	3.19442	54.146	33.215	AAELKDFEETLYR;ELVSCSNCTDYQAR;GGDPALVR;IGNIVHK;LPTIEAAATEAEEKR;QRLPTIEAAATEAEEKR;SGEVVDQAVAVDKK;SVPVSNDEVNNQVVR;VEQFCITTPEESWK;VLVPYMGGAEFLPFVDAGEESVKK;VVSIVSGALNDAAAK;WRENLFQLEQLKK
TGGT1_278870	19416000	24096000	46183000	5628900	23830975	1988600	10657000	8734100	8633600	7503325	3.17606	216.39	55.981	AAVADSAPTALLR;AKEDVASLQASNDDFASQVK;ALADGALAAQLSQGTETPEAWR;DAEAQQQQAEHEALIAELR;EAAVQVDTAAVR;IYVPDAADVWR;LVLEDSSASSTHVR;QGGLSANFFDSIR;SDAESHVLQLQAK;SLDFSAAGGGAGGAR;SLDQHSVVPVQELQDSDSAITCVVFGK;SQVEAQVLESNPLLEAFGNAR;TGLLEQFLVK;VAAATAIEAR;VNVLDFPGLSR;VSAQDPLGACISGR;YGGVLQAVQVSR
TGGT1_289750	127760000	74004000	45226000	41743000	72183250	15144000	15308000	29242000	33299000	23248250	3.10489	14.685	64.055	ESTLHLVLR;IQDKEGIPPDQQR;LIFAGKQLEDGR;QLEDGRTLSDYNIQK;TITLDVEPSDTIENVK;TLSDYNIQK;TLSDYNIQKESTLHLVLR
TGGT1_314100	878820	5699000	1816300	0	2798040	0	0	901650	0	901650	3.10324	64.281	6.2968	GGDSADPLASLQK;GNDIDSLLQNPEHLVNTLQGSAK;IEPAANAASSGASAGSSPVASNAENSAGGAAK
TGGT1_231130	22935000	15936000	20749000	14685000	18576250	6011700	4886300	6419300	6640100	5989350	3.10155	77.043	17.718	AQNVLLLLPPRAPEETGESGALDEAQVSEAER;ATHVPVALVDALLDR;GLAPTVSIQR;LLEQPLLQQQLR;NQTHAPSGAFADELHAR;NVFAWLPGR;VIAGTLSSKPHGGGLWVR
TGGT1_226068	9203000	3322800	4221000	2583300	4832525	0	2248300	875860	0	1562080	3.09365	50.1	6.265	AAGSGSTVSSVPSVSSGEK;LAALGYTETR;LLDEADEEDEKTGR
TGGT1_202390	29042000	38385000	35582000	29905000	33228500	16129000	8022300	8912400	9936400	10750025	3.09102	61.913	32.57	FKTFFSAEELAK;GFCSLDPCNETVVSYGSFSIPEAVHTLALPQQPGPSK;GWGGVSPDVALR;INKPGKPHVNVVAK;LQALDSVDGR;LTSFSDGR;LTVPEGTLVWNLNQACDSK;SAPPEFTDTVTGQYDVR;VFREIVAPAPK;VPTISTVVSWTSPER;VTFAENDNQK
TGGT1_232600	42517000	58185000	60621000	65844000	56791750	11989000	13612000	17443000	30541000	18396250	3.08714	70.755	66.515	DADNAAADPFAETNDAGVCHILVLSGGGAR;DGETPESSPAEAYASDAATADGPEEIILSK;EKFPALTIR;GGGDGKEELAELLSK;HTWTLLPSQLETK;IDPEVFANPPAQTDNAAGNAK;KPGDRDADNAAADPFAETNDAGVCHILVLSGGGAR;LAEKSEPAPDDKEPR;LGNLASLLPNLGMIGK;SAFQAGGIVGLAEQYK;SAFQAGGIVGLAEQYKAQGR;SEDGSPCSEGSPSQSAADVDTR;SEPAPDDKEPR;SKKNPFSDEEVAQGK;STQALLELGR;VAVLTAAK;VPLPHPCDTAPLAATLK
TGGT1_205740	26111000	28642000	27587000	18744000	25271000	9361100	6955500	7644900	8786800	8187075	3.08669	140.82	32.329	AFGVTATLQGITTR;ASVLIPR;ELLAVVVDSR;GQDGAPVVAILK;LAMAVAQQRPLGAVTPSLITPELIFGR;LAPFGFASLSAHTK;LTGFELPPPTGISQTYILPTGVR;RDWSSLPFVSTLLPSGLER;TGGQPGVAQCGLR;VGPDGPSQGRPSPAGSALK;YLSLPFEQQK
TGGT1_314400	27092000	32099000	32850000	21659000	28425000	2479000	2770300	9686600	22010000	9236475	3.07747	45.598	15.648	AAVDEVPTGDYELPLSHADIVK;CFFSLEAPIKR;EGSHITAIAWGTQVHR;GLLLSSIRDDNPVVFFEPK
TGGT1_309265	33680000	24240000	25481000	9881900	23320725	7630900	0	0	0	7630900	3.05609	99.225	65.469	AIVSSAFPPVARPVALQAFLPLQGR;DICLLLRPQVSPDAVPAGR;EFAAFFSTR;ILDAACTPDGAASAAEALGKPLETLQGCPPVSPLSYDKR;LANIWFTK;LFFAPVAR;PVALQAFLPLQGR;QLALWGAHVLIGCR;VAAEIEKEVAALSASASESESAQLGR;VSVGHLDLCAFASVR
TGGT1_247470	16143000	27500000	36351000	10541000	22633750	13482000	5746700	2998500	7406200	7408350	3.05517	59.939	30.497	AVVGEVLAAR;EAASELSQAAVSEK;EAASELSQAAVSEKR;IDAFADEETPESADGIR;LISHAGALVNLAK;LREQLEER;QLGELPIEK;QVEESEDVHGDEVSEDR;SLADAGFQIVFNSNVQELHR;SQAAVGVCDPALGK;VKGWDQIAQDTDAVQEACLDFAR;YGLLFHSSFIGR;YPASTIQILGAEK
TGGT1_279390	79469000	72310000	75631000	46235000	68411250	35650000	16819000	22245000	15261000	22493750	3.04134	50.292	48.232	ACWTAAEACMR;ALLAVSVNPK;AVDRTYILK;DAAVKPTVYKR;ELDSIHTVEDESLK;FTLLLLPTGTK;GIAFPTCISINEICGHFSPVEENAETDR;QYGCTPLQGVLSHQLK;QYGCTPLQGVLSHQLKR;TAADIVNGALKK;TGDTYIVEACSK;VGVAEAMR;VICGCVPGADVYALCK;VTGLPLLYEK;VTGLPLLYEKELDSIHTVEDESLK;YPTLPFSLR;YVIEGSK
TGGT1_216670	81819000	153600000	123940000	44261000	100905000	60066000	20529000	20317000	32154000	33266500	3.03323	100.05	179.73	AAEEGLLLLDR;AAEEGLLLLDRVTGQVSVSR;ACGLVLDKQSGGAGR;ACLDESLR;AGTVAVVGLQAANVDR;ALAGASFR;ALHASGSPGGER;ATGMASHYAEQEAPLRR;DMVAAIIGR;EFADEKDEGVLER;ELETAFHCSVR;EQLILTQQQNELR;EVSTQDLLAATALVARPQVDTSNLSASQK;EVSTQDLLAATALVARPQVDTSNLSASQKK;EVVASPVASASGAGSPGGATSLVFPVPIAR;GENELTVVGPSEEIDAAVK;GGEAAVQACVAALR;GGSEGLLLVQQATPENAAAAAK;GGSEGLLLVQQATPENAAAAAKR;GNAPGFTASSR;GSAATPEEGETPPAGQVAQK;GVALLNSLDEGMQPEKR;KLSQDVEAV…
TGGT1_300310	4748000	6909800	10898000	1290600	5961600	0	856940	0	3090000	1973470	3.02087	47.787	9.0184	APAIIFIDELDAIGTK;DSYLVLDKLPAEYDSR;VIAATNRPDVLDPALLR
TGGT1_294670	4998100	15588000	30048000	7621600	14563925	0	3943700	1594100	8997200	4845000	3.00597	31.812	26.543	ALREDDEAGAAGGDGDEETGLR;GFAFITYQR;KNIVPFGLDAADGDPSLSATTVR;SHEEIIIEVPR;VTNLSEDVKDEDLTELFGK
TGGT1_202200	69555000	52041000	40211000	32440000	48561750	16503000	12625000	20977000	14577000	16170500	3.00311	87.161	35.57	CFSPSGLERPQGTGFLDR;DLPSGTGPLR;EAGFSSVNVCYR;EASLSFVPLSR;EELGQDFTVALR;FFTPNTQAIMWFAR;GKPVIDLDNIDMFFVTVQENNR;IPSDITKEELWLVANGLTPTSEREETLVK;ISHFFYSR;SDHIPFSFVVHLFGSR;SLQESYETK;SLQESYETKESLFQR;TFGSKPGYPVPVTACEAHR;VLIAGIHVTHKR;YSPPEEAILR
TGGT1_263180	158720000	150390000	148730000	98195000	139008750	75057000	33612000	35582000	41839000	46522500	2.98799	91.051	100.44	AAKPEQDCKTAAALIR;DAPDVDKLPPHVFYASR;DVLRPEIIEITR;FINLGVSNKPGADAK;FMLLDVAR;FVSSLASK;GLMEVIQK;GTSVLAALEDQCISPSGTDEK;GTSVLAALEDQCISPSGTDEKFVSSLASK;IQTAIMAANPVLEAFGNAK;KDPDLLFSLCR;KIEYTTNEK;KLNADIEPK;KPQTIIVSGESGAGK;KPQTIIVSGESGAGKTETTK;LIETLLGK;LNADIEPK;LQQVEPTADSQELTVQAK;NFTDIVFEK;NFTDIVFEKELQLYSK;NKDVLRPEIIEITR;SLEFTVVHTIGK;STSISADEYALGK;SYHIFYQFLK;TAAALIR;TEAGVENAACFVGESEAALR;TFEEFAAQFR;TTYAGSNKIE…
TGGT1_231410	408640000	268940000	294680000	182060000	288580000	61297000	98902000	105810000	121060000	96767250	2.98221	64.671	105.06	AATPEELVELK;AATPEELVELKYTKPK;ASLQELAK;CLDYLSTFR;CLDYLSTFRTEVEDQIANYK;EAPLFLR;EIVSSFKDLYK;EKEFLDAFTVK;ELVDCLWK;FTKEAPLFLR;GFVEFVNTQLEITK;GNTFDFHALSDEELR;GNTFDFHALSDEELRR;ITKPWTTDTTFDDIILSQPSKEDFAK;LEQLYSTVNNR;LIQGSLQDVMIR;LNGIQQAEK;LTAFAHAFV;LVEKLNGIQQAEK;LVTDVEGR;LVTDVEGRQEAFIQFAK;NGYTDTEINAFEIAFPADYK;NMGEESVYK;QEAFIQFAK;RLEQLYSTVNNR;SLIHTAQENK;TEVEDQIANYK;VAAVFQK;VAAVFQKR;VALVSQMR;VGFETIHENSIKPV…
TGGT1_309760	9127800	4888800	6522300	1755200	5573525	0	1447800	2302100	0	1874950	2.97263	34.526	17.254	AFVWGVAESTDAAQR;AQELVGAGVASGDILLR;GIDKLFHLDSTLLALSPNAPR;GLLTQALLFAPDASKR;SLIAMSLQTDDR
TGGT1_310430B	9585000	7245300	6182700	3472400	6621350	3821600	863900	931850	3296600	2.22849e+06	2.97123	50.588	13.569	ETTDLAGYVER;LGGSPTGAGGPGTGDSR;VFINDKFADAVPR;VGAVEDKDNQEDLASLVQFYSTASPK
TGGT1_251630	6254300	3494200	7530300	2118300	4849275	1750300	977340	0	2187200	1638280	2.95998	97.217	12.716	LAWDPEVSPSGR;NLQASSSSPEKPEESPASR;RPFSASSAGSTAASGDIYVR;VVASPDLAEEEGVSPSR
TGGT1_232250	60776000	57720000	57795000	48027000	56079500	13913000	10607000	17494000	34047000	19015250	2.94919	57.27	58.086	AIGLPTAACYPAK;AKELESEDPDYAVR;DAIKFPDFIHTQK;DAIKFPDFIHTQKR;FINKDNEAFYVK;FSTVAGESGSADTR;GGGAFGYFEVTHDITR;GSQLNYEPNSVDGFPKEDR;IFYKCDPEYGER;LGANYHQIPVNRPWNAR;LVLDRNPENYFQDVEQAAFAPAHMVPGIEPSEDR;MFSYIDTHR;NAAVSGTTTVSGTVACHPQEHPNSDFEQPGNFYR;TVLSEPEREALIGNIAEHLR;VWPHGDYPLIPVGK
TGGT1_286420A	668430000	1167300000	983600000	490510000	827460000	385090000	210830000	206630000	325400000	281987500	2.93439	49.506	254.6	AGMVLTFAPVGLTTECK;EGQTREHALLAFTLGVK;EHALLAFTLGVK;FAEIKTK;FAVRDMK;GCATFLAQVIVLNHPGEIK;GKTLVEALDTMEAPK;GYVASDSK;GYVASDSKNDPAK;GYVASDSKNDPAKGCATFLAQVIVLNHPGEIK;IGGIGTVPVGR;IGGIGTVPVGRVETGILK;IGGIGTVPVGRVETGILKAGMVLTFAPVGLTTECK;LPLQDVYK;NDPAKGCATFLAQVIVLNHPGEIK;NGYSPVIDCHTAHIACK;NMITGTSQADVALLVVPAEAGGFEGAFSK;QMIVGINK;RGYVASDSKNDPAK;SGDAAMVNMEPSKPMVVEAFTDYPPLGR;SGKTLEEAPK;SGKTLEEAPKCIK;STNMSWYK;STTTGH…
TGGT1_237150	16344000	6854800	12020000	4494000	9928200	2639500	4347400	3799000	2798800	3396175	2.92335	46.2	23.343	GRTEAAAAAAAPQAHK;LCLPHIPVLCPRPSLETESER;PSLETESER;QNEVDEVTGEK;TEAAAAAAAPQAHK;TTTVGASIDIHQK
TGGT1_242070	140640000	100270000	93868000	50360000	96284500	63932000	28081000	14155000	26244000	33103000	2.90863	42.796	46.362	AEIVNEVSLAAPVVTK;AMKQLGLDTK;EIFEESLK;EIFEESLKEVR;FVAPVYPK;GGFFGELALLK;GGFFGELALLKDQPR;ILEDMDPYER;KFVAPVYPK;KGGFFGELALLKDQPR;KGTVIIR;KREIFEESLK;LLGPVEQILMR;MHPGDAFGELALMYNAPR;QLGLDTK;QLGLDTKYLDK;SHVQVAYMDRK;TATYEDGDVIIK
TGGT1_209950	159530000	141330000	156080000	62057000	129749250	71067000	31695000	34603000	41205000	44642500	2.90641	47.686	60.662	AEPSPETQPWK;AHQVFAVLFYK;ALCVIYLK;AMATHVQVPK;AVGPLIPSSVIIPTDMKDFEK;DGCSECQSLLDGEFNTLAK;DLFAMESYPSVVVFNPHLK;ELTAEETDMLEALK;ESIASLLDK;ESIASLLDKISSGNAR;FEGTPTYASLSK;FKVVPSSK;FQVIPELTK;FQVIPELTKR;GMVGVLAVDCGESAK;IDPMTHDVALVTQQNWDGK;LDADEHLSK;LDADEHLSKESIASLLDK;LDADEHLSKESIASLLDKISSGNAR;VLVFSDKPK;VTKFPHIVVTR;YQYDSGKGPDFR
TGGT1_225850	6813600	10340000	7878800	2274500	6826725	3360900	1014200	1295600	3785800	2364125	2.88763	167.68	11.523	AFVETAVDAYDEAIQTR;EAFSTGTAPNPEAGR;GVSPSGNVLDPTSR;LSAFFQSDSATPSDLER;VGELVLSLSR;YLVASAEAANILR
TGGT1_292080	7612200	15176000	9964900	3867800	9155225	4466600	1612500	2214700	4409300	3175775	2.88283	141.3	29.039	ASGEGVGPQEYTVVK;LPFDELNLLQSHQR;PADQAAPALTHAVVYVAK;SFVTTDVNPFYDAFIR;VALADAGDTTDDANFQR;YGLYLAFTNPK
TGGT1_308090	4472900000	4364300000	4260700000	1712600000	3702625000	1443700000	1039300000	1481600000	1178400000	1285750000	2.87974	60.775	323.31	DLLKREEELIGYCR;DVERLEDFALK;EEALKEPAAMVEAVTATVWPQNAETTVDSLLSQGER;EEALKEPAAMVEAVTATVWPQNAETTVDSLLSQGERK;EEELIGYCR;FLNFDRR;GDTEAQSGTGDDSDFPQAVAEEVADMSGGR;GDTEAQSGTGDDSDFPQAVAEEVADMSGGRVPR;GFFGRLTPR;GLVHGHFTPDNLFIMPDGR;GPASSVPVTYAPR;GRGTADGAGVADETHQEPRPPLR;GSWKRPSLR;GTADGAGVADETHQEPRPPLR;GTADGAGVADETHQEPRPPLRK;KLKLVEPLR;KVGTRGPASSVPVTYAPR;LAANLQSK;LAQHFRR;LEDFALK;LHEATFAAAR;LKLVEPLR;LKLVEPLRVGDR;LLGE…
TGGT1_238180	2443100	2900900	2662300	1237800	2311025	688990	574850	1145000	0	802947	2.87818	47.563	4.4345	LSEETEPHAESK;LSEETEPHAESKER;VNAVVESNRPDER
TGGT1_238950	19507000	9952000	12500000	6486700	12111425	6997800	0	0	1512600	4255200	2.84626	117.19	14.522	AGAPYEVPAIRPCLFDSCFR;ASVLEEELLLGQDQK;DIDCSDLLEDPCVVIQR;DSETELDPDATR;EDASTFLSPLFR;KTPVLAPSEELR;LAVAPEFSR;LLGIEALLDR;LPSNYRPVTR
TGGT1_228190	27557000	27166000	25269000	15109000	23775250	7866500	6317000	8676100	10595000	8363650	2.84269	38.069	27.092	AGLSLLLK;ASALSSSSTSSAAAVAAISDTPGVAGVPVIK;HFDILPYPPLK;SVGTSSQQHNVPK;SVLDGSEKADPEIGR;VHPVVVLTILDAYLR
TGGT1_253290	5263100	10174000	4803800	8935900	7294200	0	1633100	2523400	3560600	2.57237e+06	2.8356	124.91	11.511	LIHPFFPER;LLHPLCPFITEELFQR;SKGNVIDPLEVISGISLQDLQAK;TAISDVEVDVEEIDKPK;VTKPEQQEETWVVGR;VVADDHVVSTFGTGAVK
TGGT1_221620	53527000	68421000	93035000	24285000	59817000	11598000	10092000	33030000	30017000	21184250	2.82365	50.037	49.149	AGPFGQLFRPDNFVFGQTGAGNNWAK;AILMDLEPGTMDSVR;ALTVPELTQQMFDAK;EAEGCDCLQGFQITHSLGGGTGSGMGTLLISK;EIVHIQAGQCGNQIGAK;EVDEQMLNVQNK;FPGQLNSDLR;FWEVISDEHGVDPTGTYTGDSDLQLER;GHYTEGAELIDSVLDVVR;GHYTEGAELIDSVLDVVRK;IMETFSVFPSPK;INVFYNEATGGR;KLAVNLIPFPR;LAVNLIPFPR;LHFFLIGFAPLTSR;LTTPTYGDLNHLVSAAMSGVTCSLR;MSVTFVGNSTAIQEMFKR;VREEYPDRIMETFSVFPSPK;YLTACALFR
TGGT1_242290	4860100	7437200	6079400	4482700	5714850	794130	0	0	3255600	2024865	2.82234	28.114	4.811	ACASGTKEQEATNILEK;ASDIEVGVVTK;ILSEHEVEDHLTSIAERE
TGGT1_280380	20029000	11124000	16872000	7808900	13958475	3457100	3788000	7877500	4805900	4982125	2.80171	61.836	16.938	AAVGFKGDPYELIVSGSR;AIQNALSR;GLLNYLEENPGK;GTSASVSIDDIAK;IDELFPSGLQYITPENPQVHLR;SVDGLGLVISK;YILNFVASGFGPADPQQLASLQK
TGGT1_262730	2869500	6467700	7772300	6650700	5940050	2847900	2063400	1761100	1836700	2127275	2.79233	76.134	8.2567	AVLQEAVLSEQR;VPYSQIVPNADATSAELEAGISSAR
TGGT1_311720	1715300000	1945700000	2494100000	1843000000	1999525000	740230000	453260000	685670000	991010000	717542500	2.78663	73.252	323.31	AKFEELNSDLFQK;ALSSQHQAKVEVENLMEGVDFSETLTR;DAGAIAGLNVIR;DFFNGKEPNR;DKDLLPYEIINK;DKLKDVEAVCNPIISK;DVEAVCNPIISK;ETAEQFLGK;EVQKDKDLLPYEIINK;FEELNSDLFQK;FNEKEVQK;GRLTPEEIER;GVPQIEVTFDVDR;GVPQIEVTFDVDRNGILSVSAVDKGTGK;HGRVDIIPNDQGNR;IGEAAKNEATINPTNTLFDVK;IGEAAKNEATINPTNTLFDVKR;IINEPTAAAIAYGLDK;IINEPTAAAIAYGLDKK;IINEPTAAAIAYGLDKKNEK;IINKNTVIPTK;IINKNTVIPTKK;IQQLIKDFFNGKEPNR;ITITNDK;ITITNDKGR;ITITNDKGRLTP…
TGGT1_288400	9187400	22322000	22968000	7132700	15402525	0	3794100	4821900	8040100	5.55203e+06	2.77421	120.42	43.893	AEEESLRQSVQILEAQR;AFVDELSSVQR;AKQELAAFFQELVR;ASGAGLASEKDLSLDQESPAVEDGAQVK;EHLVSPAGDAGVPEAAKPAENR;GASKAENAQELAGGTAEAAAESR;GQAVATEGGVR;HIIEHESNDALKDK;IRSDFIVAVQAFER;LKQELAASATVEGEGVAFSPEAR;LLGIQPYGLR;QSVQILEAQR;QWLAISSHK
TGGT1_260260	5718500	5736900	6588000	2291100	5083625	0	0	1346000	2326300	1836150	2.76863	18.802	7.8637	ALQGQNIADLISNAGACAAAAPAAAAPVAGGDAGAAPAKEEK;LVVASGNTVEPYMPTLFAR
TGGT1_295110	1185400000	741280000	759420000	489180000	793820000	304740000	239780000	327640000	278140000	287575000	2.76039	63.412	162.07	AGTKVVAENAQGFSPPEVR;DFGSLVR;DKVPGEVIIR;EGGLYLRDFGSLVR;EMEEQLSAASR;FLAPFDLVTIPGK;FLAPFDLVTIPGKPLVQK;FVEELYELPTEDRPLADAAR;GGLLFGPR;GSDDAAEVSR;GSDDAAEVSRR;HGIPAAAGR;HQALAIGLFQK;IMPDSFCLKR;LINPSVEAR;LLALQATETPEYR;LLALQATETPEYREMEEQLSAASR;LLVYKLINPSVEAR;LVAHLQDEGVVHGK;LYLTVQAVR;LYSGDGTLTGGDDDMPPPET;NPYLANR;RTRVPLHTR;RVWPERPQPVFTEGDPPDLETNSLYYR;VKNPYLANR;VPGEVIIR;VVAENAQGFSPPEVR;VWPERPQPVFTEGDPPDLETNSL…
TGGT1_244200	507770000	349540000	373120000	219300000	362432500	48828000	107150000	157890000	213580000	131862000	2.74857	124.25	235.55	AAMCTLNQLNEGTR;ADLDKVYDCR;AQQYYSEDEDSTK;CRDFLPSQQYEYSPQWK;DFLPSQQYEYSPQWK;DVCAATAVGDKK;EFRKPLIIFSPK;EGVNSVVIGMPHR;FGLDGCETMIVAMK;FKGDVFIDLIGYR;FKGDVFIDLIGYRR;GAPFISSAPGSLPAGASFVTPESLPVSPQQSVHDTSR;GHEIAAVNPLSLPQETPFVSGSR;GPTPAGTLDFEAYGFTK;GPTPAGTLDFEAYGFTKADLDKVYDCR;HAVLHDQTTFEPYSIFDSLK;HLNFPNGIR;HLVRPDVPAAPQLTGVPLDR;IAGQDVQR;IAGQDVQRGTFSHR;IFTLPPDFNVHPTVGK;ILQLCDDREDVIHHENWELEK;KPLIIFSPK;KPLIIFSP…
TGGT1_312270	53329000	22043000	46279000	16413000	34516000	4443200	11966000	16341000	17605000	12588800	2.7418	44.729	58.891	EADFQTEGVPLDSAPQELVDHLK;EQLVDLENLCK;FMGLTPER;LSFPVLDATDLR;QAANVAAQVVYANSLR;RSALTPSAPDPDGDGDPATSLPSQR;SALTPSAPDPDGDGDPATSLPSQR;SALTPSAPDPDGDGDPATSLPSQRR
TGGT1_258826	12863000	9607300	9532100	22522000	13631100	7575000	4114900	3464700	4814900	4992375	2.73038	111.92	11.006	AVAEAEASAAAAETR;QAVAALKR;SAPVLPLVSQENFLNLR;SLADLGGAALAR;TSAAIVDFLLK;VSAYPAGRPR
TGGT1_234450	14130000	4125000	9929800	6512300	8674275	0	1332100	2777000	5444200	3.18443e+06	2.72396	26.589	9.3669	FDIQVDKIEQFCSNLLPSR;IVIELLGR;QVLIRPSSK
TGGT1_237470	2594400	2834900	5937900	1160600	3131950	0	1230700	1538700	703400	1157600	2.70555	92.509	10.378	ILAQLAQQQLLQNQTR;LVVGDIQSLLETESR;SSLLRPAGVGAR;TCASLFDLAFR
TGGT1_226410	14632000	23456000	23890000	10019000	17999250	903800	5840300	6470000	13635000	6712275	2.68154	36.029	31.58	HVSHFSPVQK;KEEDDDDIDLFGEDDADKEAVK;LLGAPNATK;SFITGYSATQDDAIIFSK;SSLVIEVKPADAETSLDEISK;VPVAFGLYK
TGGT1_239740	30771000	16405000	12453000	5311100	16235025	9907800	3462600	5534000	5313200	6054400	2.68153	44.753	15.046	DGGGDSGDFGEEGR;NEEGFITDLLK;RLPLDVALER;SAPEVQEVLSR;SLQSTANGVK
TGGT1_221170	6634400	8052000	4428700	5620900	6184000	2345400	0	0	2267900	2306650	2.68094	49.432	8.9769	AIEAIEEK;FEPLKDEELR;KNEFEADAFACELGYSESLK;LAGNLVGK;LAHLVTEEEYAK;QGLIAIHTENK
TGGT1_227948	32552000	55320000	56626000	33084000	44395500	13185000	7407400	8795600	37482000	16717500	2.65563	142.64	64.719	ALSTGYIWDSVR;ALTESGLGK;ALVPTKDEGTVGEGFVIPTQVNYVGLGGR;AQMQTLFPDIPAYFHDSGGDPEVIK;AVEASSAVPSQPLLPSPR;AVRDPDVLLQEGWR;AVTPCPWGEELKK;EGFSEEAIEAAINSR;EQLLVNLTGEADVLEK;EVLGTSPEAIR;IFFWGSDNVLDR;ILASLTTTGYISELR;LEVTSEDEKEAADAVR;LFKPGEPFSGSTAVATR;LRGEDEAPRPR;QTLGVLTHLLVGTSPSPLYR;TAFDDAARQDADLVYSLR;TPVVDSTGVPHILEHSVLSGSAK;VADSSLPEDSFR;YPVKEPFAELLK
TGGT1_269690	5997800	6095900	4701600	3802800	5149525	1554400	0	2721200	1557300	1944300	2.64852	94.292	7.0156	AAAGGSAAAGLR;KLVTLFLGDEVR;LLTDAHVGIETLTDR;LSQTGEITR
TGGT1_309600	80276000	52851000	40425000	27726000	50319500	12767000	11195000	27290000	25135000	19096750	2.63498	106.57	30.839	AAEPNVDIR;AALAQALSTLFSQR;AASAVFVLKPR;AVFCFVPPYPAAK;FGPLQYNGASR;IDGDALVTLR;IDSYGFEFRR;IPPDVEQILHLPPINMGVYR;KKEEEFALFLSTPR;SAVGLLR;SQQLGGLEK;TASVDEVAAR;VLIVYAGQRPATR;VNIVDEVAGPTNLGR;VVEFRDLVR;YNDQSLPEIQQLSTR
TGGT1_289770	3698300	5170900	2344500	0	3737900	0	0	1423800	0	1423800	2.6253	48.916	5.8977	LNTQVKPLIWIDAVVDTGR;SGYQALPWVR;YITQNGEYQLR
TGGT1_246500	1439500	3575700	4176600	357270	2.38727e+06	1019700	1246800	470190	0	912230	2.61696	71.701	9.0202	AGAAAAEATQQGLQR;FAFLFPNNPYNAYYQLK;ISDIAGSTQK;RAPPPAALAALDGEEPKPDTTIAALIR
TGGT1_290720	7864100	7388400	9453700	3754900	7115275	4694600	2507600	1440800	2267300	2727575	2.60865	118.34	7.4921	ADGHTFAPLNFAK;FADVSSLLADKEK;FSQNNEDLLR;VVLAEQSAR
TGGT1_411430	136210000	154940000	169660000	67497000	132076750	61746000	31703000	57226000	51953000	50657000	2.60728	51.507	38.899	DVERLEYFALK;EEALKEPAAMVEAVTATVWPQNAETTVDSLLSQGER;EEALKEPAAMVEAVTATVWPQNAETTVDSLLSQGERK;EKELIGYCR;FLNFDRR;GFFGRLTPR;GPASSVPVTYAPR;GRGTADGAGVADETHQEPRPPLR;GTADGAGVADETHQEPRPPLR;GTADGAGVADETHQEPRPPLRK;HILTAQLIR;KLKLVQPLR;LAANLQSK;LAQHFRR;LEYFALK;LHEATFAAAR;LLGESPEEAR;LLGESPEEARDR;LLGESPEEARDRR;LLPLEAMETPEFLQLQNEISR;LLPLEAMETPEFLQLQNEISRR;LRGFFGR;LSTGQPTAAPSVA;LVQPLRVGDR;PLLDPSFHGLEAGDSFMR;QRPLLDPSFH…
TGGT1_244250	842130	1872000	1200400	4016700	1.98281e+06	0	0	762950	0	762950	2.59887	62.846	2.0905	AQVAEQMLEAATLNKR;ILEHFDRETPLEAAAR
TGGT1_256760	68391000	74079000	60386000	46096000	62238000	17814000	16269000	28413000	34160000	24164000	2.57565	57.529	89.196	ASKQPQTLSAGAVESGR;GVTTMQVPSFQGTDHVIR;ICYEAETCVDYPALYR;IVCTMGPACWNVDTLVK;IVTDYNLIGDETTIACSYGALPQSVKPGNTILIADGSLSVK;LAILLDTKGPEIR;LNFSHGDHETHAR;LVSASSVMTQQLGK;MSQILEPR;QPQTLSAGAVESGR;SEEDWTAHR;TVQNIQEAMK;VQLPVIGEK;VVEVGSDYVITQAQNTATIGER;VVEVGSDYVITQAQNTATIGERK;YRPMQPILALSASESTIK
TGGT1_233450	25627000	8812000	22113000	7830100	16095525	11495000	1087100	0	0	6291050	2.55848	44.243	31.209	EAPNTNNSGGTPTGGGSDDDTTAPGTGSSGTDSR;EAPNTNNSGGTPTGGGSDDDTTAPGTGSSGTDSRGDLGDGRDQDAK;EFCTGEPHTSCGR;ITPATNHATIVCGPYGGISPLDYK;ITPATNHATIVCGPYGGISPLDYKK;NNFPGLPR
TGGT1_216680	24535000	7798100	6044200	2673500	10262700	4398700	2987800	4573500	4179200	4034800	2.54355	44.587	5.8369	ADVNIVDQVQGWTPIVHCLCASGGDTSILR;EGLDGFVEK;GLVLEGADVNALDKR;NYGLADSVAEILYK
TGGT1_223940	12524000	11103000	15117000	8204100	11737025	4400100	7170100	5789700	1103800	4615925	2.54272	27.318	21.342	CGCDLGDQHDENECPICR;EAEDLAEKER;EAEDLAEKERQER;HIDLSDAPLLN;SVVGYTVTPCDMAAIDETAK;VAEHSSAAVTDR
TGGT1_232660	1698400	1819700	2369100	1005600	1723200	943040	536120	0	561230	680130	2.53363	45.19	3.2918	LKEEASAACEAGNSER;YTEALLIGNPTALLYTR
TGGT1_312200	2285000	2016300	1711600	826760	1709915	0	0	675190	0	675190	2.53249	61.545	2.7862	VIALSATPDPSVVSR
TGGT1_299110	43251000	40826000	53842000	22933000	40213000	13568000	9603900	19955000	20681000	15951975	2.52088	71.372	29.147	EKSDLEVIVPEHLR;ETPKPVAVDFEELQR;LSSPVVPDHLK;MQFSSYDVNSVK;NWSFFER;SAAATPLK;SDLEVIVPEHLR;SGEELPLQAVQR;SVSSPSASEASVSETGNSR;TFGPNSPIVDIEKK;YLLEDPWGTR
TGGT1_270510	168510000	176530000	171190000	89686000	151479000	65755000	45200000	67014000	62873000	60210500	2.51582	74.918	62.618	ADIEWFQK;AMDVLVPK;DAAAAAAEPLIPLTK;DLDPKPYWWYMELR;ETPVTVCGWSR;EYGTIPHAGFGLGFER;FCVQWVLDNCR;FEILGMTDAAK;FVNRETPVTVCGWSR;GQAVELAVR;GQAVELAVRDPSK;IGELVGGSQR;KPCIVYNYPK;LAALLDGGEASVEK;LAAMIAAK;LENILAEPFAR;LVMLVTGIENIRDTIPYPR;NQEEGLIAR;SFTPGHLEDQVPTSCK;SYLIGAVMR;VSYTEAIDVLKAEEPK
TGGT1_294250	6524100	4062600	8254000	3291800	5533125	0	2344000	2066600	0	2205300	2.50901	55.858	7.2538	FLPTPPGVPANSGQR;FSPSGEIVVAGGEDKVVR;LHDLEIEQKEER
TGGT1_253900	70209000	50393000	54043000	29488000	51033250	5356400	20787000	35368000	20087000	20399600	2.50168	71.361	42.138	AFMLFPK;AGADAVATYYAK;GPLDNNNYGEVWLPIQAR;GPLDNNNYGEVWLPIQARPR;GYISEKDTVLEVLK;IVNDLTVHQLCK;LSMEDLLK;LSMEDLLKEVGEAR;QAITLAR;QLVQENLVKPSSLIYPLFVHDEETSVPIPSMPGQSR;RAGADAVATYYAK;VDDELKSVMAEESYNPDGLLPR;YASSFYGPFR
TGGT1_210440	8922800	4826000	1889900	9934500	6393300	0	2488600	0	2630400	2559500	2.49787	91.983	2.2354	GGDLRGEPLR;SWPAAHDPTLQR
TGGT1_206470	182010000	128600000	107420000	82871000	125225250	43464000	31137000	59356000	66661000	50154500	2.49679	55.107	134.29	AAQLGLK;AIGDLIR;ANDVATGFVK;ARANDVATGFVK;AVLNISNK;ESSATLHVEPAK;GGNPFDMEADVVLVAVGR;GTLGGTCLNVGCIPSK;IDGLSIDIDK;IDGLSIDIDKMQK;LDAGHIILATGSEASPLPGNVVPIDEK;LLPPVDGEVAK;LTDSNSVEVTPNGK;LTDSNSVEVTPNGKSEK;MAVIGGGVIGLELGSVWR;NGVDYYVGEGK;NLGAEVTVVEFLDR;NLGLEELGIETDR;NLGLEELGIETDRVGR;QRLDAGHIILATGSEASPLPGNVVPIDEK;RGTLGGTCLNVGCIPSK;TGIKFQLGTK;VIISSTGALALDK;VIISSTGALALDKVPK;VVSTLTQGIEHLFR;VVVDDRFCVPNYPNIR;YDVV…
TGGT1_263130	0	10573000	6433100	0	8503050	3415900	3401900	3400500	0	3406100	2.49642	69.096	5.3883	ICEETDPADSVAAHFLK;KDSEFSPGLEGVVAGESAISSVGPASLAGLTYR;VALDLAQNAPK
TGGT1_310700	12469000	7049100	11495000	4285800	8824725	0	1137200	3519300	5994600	3.55037e+06	2.48558	35.005	13.922	AHQVVEDGYEFFAKR;GSRPGKPVQLTEAEIR;GVSFTFGQDVVHNFLR;IKYPENFFLLR;IYGFYDECK;KHDLDLICR;TFTDCFNCLPVAAIIDEK
TGGT1_311430	0	9795700	12981000	1332300	8.03633e+06	2534200	0	1472400	5803800	3.27013e+06	2.45749	31.931	8.7624	ANCVDSTAKPEAVFAAEVDK;LGATIVGGVANMPIKPGSK;QNIVPIVEDAR;RLEVAEESGEKIEYR
TGGT1_236040	240950000	236720000	167890000	167430000	203247500	142980000	60158000	56354000	74206000	83424500	2.4363	46.96	97.981	AEGIIPGIK;AEGIIPGIKVDK;AFYRDLLFSTK;ALQASCLK;AQQVLMER;ARANGEAQLGK;ATMGLDGLSER;AVLSIDPAK;FDSIGVENTEANR;GILAADESTGTIK;GILAADESTGTIKK;GKPTNLSITEVAHGLAR;GLETLPLTDDEK;GLETLPLTDDEKATMGLDGLSER;KRFDSIGVENTEANR;LVPIVEPEILTDGSHDITVCAEVTER;MGPHPFQLSFSYGR;RFDSIGVENTEANR;SPSGVPMVDLLK;YAAICQANR;YGGGAGGAAAASSLFEK;YGGGAGGAAAASSLFEKR
TGGT1_239500	9628000	9139100	10156000	6947500	8967650	1339000	1575100	4906400	6919500	3685000	2.43355	27.936	11.587	ATAIGVNSQSAQSILK;KAQELQAEEQAP;LLSNEEVTALIK;LLSNEEVTALIKK
TGGT1_232050	48378000	39601000	44710000	28138000	40206750	20642000	10298000	16594000	18816000	16587500	2.42392	96.156	47.594	AAEEYYGQDEDTGGQQTEQHLAALQLDSGATEADIRK;DIIDLTSLGPNDTFYPASGR;FLSLHDASTPPTGQTGSSQETEAEK;FLSLHDASTPPTGQTGSSQETEAEKQR;HRGDGEDALAR;LFDSSTPLR;LFLLDLDGSR;LVVVPSR;QTPLEFAEEDLR;SSPGPAGSPGEEAR;SSPTVPSLLLK;TAGPSVFTLVSGK;TSKDIIDLTSLGPNDTFYPASGR;TSPDAVLSAEEISVLLQR;WHPDKNPGCAGCQAR;YGVINVR
TGGT1_309730	45572000	31539000	23531000	22232000	30718500	13445000	8381500	11525000	17534000	12721375	2.41472	70.694	38.763	AGEILAR;ASGEPFVASGGCGGGK;ELAITSDDIFSLK;ELVEEFDTVLYATGR;FVSPHELAYTFR;IVCDGDSHTSAPSVYAIGDAVENFPELTPVAIK;KADTSNLNLQAAGVETTETGK;KAGVTYINAYAK;KSPEDVDITPPCLAK;NIVVAVGGRPHIPEEVEGAK;QCAEQVGLCLEEAGVR;TVVFDFVQPSTQGSTWGLGGTCVNVGCVPK
TGGT1_277000	4386600	8437600	5161000	5976700	5990475	2086300	0	2746500	2621200	2.48467e+06	2.41098	108.03	14.998	AALLVMK;LLALPVDR;SGGLAGADGAGTDGGSR;SISPQWLASVFGAHSLDCVHPDVAAASIGDSQDPVGLR;VLDGQEEVILPPALR
TGGT1_262640	13552000	12524000	3359500	2574100	8002400	905450	4336400	2446900	5757700	3.36161e+06	2.38052	23.76	6.1458	EYNPDGSPK;EYNPDGSPKVYR;FHSDTEYGK;LNQISYDHNYDWER;WSFLPVGVFHTAYR
TGGT1_255980	1852000	0	5813000	1038800	2.90127e+06	0	0	1629500	820660	1225080	2.36823	75.285	4.9757	ALLACAFAR;EVPVDLSWHIR;SLQACDDPELALR
TGGT1_231850	18828000	30102000	25942000	8043400	20728850	13518000	8492900	7581300	5474600	8766700	2.3645	36.79	26.916	AFGGKDLK;DYASSTSVTAVLAK;GFVAVGHLGDSR;MCEQLNKDYASSTSVTAVLAK;MYGLSNQPDVR;NPAQALVEMTLAEQQSR;QEGRNPAQALVEMTLAEQQSR;SDVPATEVDEKLPQLLDQAVDDMYK;SRGEQPMQLQYSR
TGGT1_205440	18006000	24106000	26919000	12402000	20358250	10537000	6414500	8711500	8877600	8635150	2.3576	60.697	21.316	AIADIVR;AVANSLEVIPR;EVDVLHPAAK;IGDEYFTFLTQCK;KAQLANIQASK;KIGDEYFTFLTQCK;LLEQEEKEVR;QQLHPSVISHGYVLALEDTLK;TAIEAAAMLLR;TLAQNCGTNVVK;VLLLDCPLEYK;VTGATIVNRTEEITKEDVGTK
TGGT1_309140	0	2340700	3556000	874940	2.25721e+06	967690	0	0	0	967690	2.33258	84.698	6.2782	AADAVEGSDAEVASLR;DGELVATGYESGDVR;LPSVEIVGPGVLAPFR
TGGT1_227810	5542100	5316000	8961700	2689600	5627350	0	1408800	1731900	4134200	2.42497e+06	2.32059	58.207	13.604	DGQLFLGGFQHVR;GAPSAQLTAYFPVTG;LQLTHLDITDENVLVGR;VALRFPVVDVR;VLQLAANLER
TGGT1_228170	124630000	114690000	74671000	52458000	91612250	32887000	27461000	54855000	42850000	39513250	2.31852	182.33	82.8	ADAVLGLGDFLGIPGPLSARDER;AELVLAQESLLSEK;ATGFAALR;DAAFDAGLEASR;DIQFMDPVAEGR;DISDELGTREPTELEK;ELEELTEK;FFAPVNSQYK;FFAPVNSQYKVNIVER;FLWTNEFDQTVSALAK;FVHETFKPVGAR;GALYPILCWSGR;IAQAVSEMNVLAGDYDK;IKFYQTEINDLVSK;ILVNQVEK;ILVNQVEKLPEETR;KVTPVPAPHVQANLETQGGSR;LLDKDVGR;LLLIGNTGIGEYK;LQEELFHR;LQYVDDLYK;LQYVDDLYKNGQPR;LRYDELEAAR;LTKDYLVAEFIDSR;LVGPVQDLPQKK;NAVETITVEK;NAVETITVEKK;QCPILAQR;SAFADANEER;TLNDLLLK;T…
TGGT1_218540	8362500	7097400	9305500	2989700	6938775	0	0	3012100	0	3012100	2.30363	45.147	8.5609	GASTLSALELQGGELEIWSNR;SVTSVVPLIDGQAQTK;TVYVESGGEK;YAAAILADLLR
TGGT1_261240	30356000	16783000	9953200	31885000	22244300	1134400	0	13534000	14338000	9668800	2.30063	15.402	3.8481	EIAQDFKTDLR;STDLLIR
TGGT1_297460	1269900	1868300	2033900	0	1.72403e+06	0	722070	358330	1168500	749633	2.29984	47.787	3.8396	VQGEALSAIDFLPLSGGR;YFVSEDPKR
TGGT1_287210	5658800	5250100	6690700	6792900	6098125	0	0	1308300	4017000	2662650	2.29025	25.867	3.9505	ILTPAEIKDYLGEVE;KLTTPLIEESSVR;LVQIEYALNR
TGGT1_211680	1568900000	1177100000	946910000	572920000	1066457500	541220000	339190000	432150000	554790000	466837500	2.28443	52.801	323.31	AGEKTPMKFEGSR;DKDVMLEIYAPWCGYCK;DLDLVWLCGTEKDFDEAK;EAPIAFVAELASK;EAPIAFVAELASKDSDMAK;EAPIAFVAELASKDSDMAKLFEEVANESR;EKPEKYTGGR;EYPTLTLFR;EYPTLTLFRK;FVDTESFPLLGPINAENFR;FVDTESFPLLGPINAENFRK;FVLPEATTSLKDAAK;FYAPWCGHCK;GHAENALGITEFPGLVFQSK;GRFVLPEATTSLK;GRFVLPEATTSLKDAAK;GSKIVLAK;ISQFFDDVEAGK;ISQFFDDVEAGKIDR;IVLAKVDATSETDIADKQGVR;KFVDTESFPLLGPINAENFR;LFEEVANESR;MAPEYEK;MTGPAVTEVEGSAEDK;MTGPAVTEVEGSAE…
TGGT1_258870B	98273000	41817000	32179000	25076000	49336250	15161000	21421000	20626000	29216000	21606000	2.28345	52.111	64.242	CTVGGGYLPVR;ELTPGVTGFILCVENGEKPVFVPR;EVDEGEELLHFADVEYPTSISR;EWSEEPIDCGR;GFVVPVADMVAAVK;GFVVPVADMVAAVKR;GGGVQEFVK;GTVVSVPASWLIVK;QYAANVLSQK;SLAEEPLDGQQAAAR;TVRGDTDTVSR
TGGT1_204060	4360100	0	0	0	4360100	0	0	1725400	2149900	1937650	2.2502	53.569	7.0494	DSFVAPVVDQNERPER;SGLSQATIGSGELSETSPAGHVPGVGAR
TGGT1_232280	69705000	56742000	47508000	30887000	51210500	45205000	12222000	12397000	21325000	22787250	2.24733	30.148	29.971	AAETVAEKEGEQSAPK;AAETVAEKEGEQSAPKNESPESGHDATAQR;APPYKPIPESR;KPTEQGTVLLQVK;LAGQMSLAAR;LLATCGILPLPLDK;LLATCGILPLPLDKAK;QNIETMKDTPEAK;RVDNVDEIK;SAATIEEFKPGDGDGAYLLESPEDHVSLVSQYAHK;YLGPESSVPHR
TGGT1_230420	133600000	154150000	161360000	70045000	129788750	48008000	43014000	58458000	81683000	57790750	2.24584	118.92	107.33	ADDPCSFFTVGK;AHVLDAEEVVR;ALEALKELQPAQGR;ASPNSESGTVSSSPDLLSSLQDVNIHTK;CATLCNEAR;CTSVLLPNGTVTALTEGIR;DAEVLAASYEDCEVQSK;DCGELADYDSASPSESR;DCGELADYDSASPSESRHPAR;EFEGLSLEEK;ELGETTAMTGDGVNDAPALK;EVLSQDGVVFSR;FHHIEETDQNLQWLAR;FLQCEGR;GLSEADACER;HGTDEYTCEGSCYSPIGAVNYAGSSHSQR;IQNDVDTMAADALR;IQSAVQEAGADDEDQTPLQQK;KLLEDAANFAK;LASVETLGCTTVICSDK;LGCTDSTLNAR;LGEPTEAALLVLVEK;LLEDAANFAK;LLPSANLVPGDIIDVR;MDLSNEKA…
TGGT1_210408	2369900	2758600	4143800	2708700	2995250	854060	0	0	1833900	1343980	2.22864	10.682	3.1125	LSDAQKKPYESK;RPLSAFIFFSK
TGGT1_297070	40054000	18757000	23826000	15453000	24522500	16779000	9077100	9727100	8488400	11017900	2.2257	58.102	40.709	DHSSGSDPSLPSSHWR;MLNPHQLR;MLQNVEDNMR;MLSTLLSAER;QPLPVATETMLR;RGDFFYTYPHQFTK;SRDENDGNFR;VISLTFMSEELDQTSLAELK
TGGT1_209030	678000000	707160000	548620000	289880000	555915000	273830000	152660000	241390000	331620000	249875000	2.22477	41.907	151.42	AAEDSSDIEKSYELPDGNIITVGNER;AGVAGDDAPR;AVFPSIVGKPK;CPEALFQPSFLGK;DLTEYMMK;DLYGNVVLSGGTTMYEGIGER;EEYDESGPSIVHR;EIVRDIKEK;ELTSLAPSTMK;FRCPEALFQPSFLGK;GYGFTTSAEK;GYGFTTSAEKEIVR;IKVVAPPER;IKVVAPPERK;IWHHTFYNELR;LCYIALDFDEEMKAAEDSSDIEK;LCYIALDFDEEMKAAEDSSDIEKSYELPDGNIITVGNER;LDLAGRDLTEYMMK;NPGIMVGMEEKDCYVGDEAQSK;NPGIMVGMEEKDCYVGDEAQSKR;SYELPDGNIITVGNER;TTFDSIMK;TTGIVLDSGDGVSHTVPIYEGYALPHAIMR;VAPEEHPVLL…
TGGT1_265530	3472700	10204000	5448800	4306300	5857950	0	0	2637900	0	2637900	2.22069	51.487	7.7797	FFVGGIIPQATELQIR;FGTVDKVSIIR;GFGFVVFASEESAKEVLK;IFVGGVNPSLSESDVEK
TGGT1_238150	8417400	3075200	3871200	1248500	4153075	0	0	1871600	0	1871600	2.219	37.08	8.5109	DPVDDAAIPR;GVSTLEESDFNSFK;STALDDVR
TGGT1_212290	12379000	18417000	85028000	7970700	30948675	13920000	12402000	10195000	20262000	14194750	2.18029	34.968	9.3575	ADAFIALYANHLK;ELAPYDPDWLYIR;ELDVIAR;HLYIRPDCGVGGFR
TGGT1_220860	0	1986800	2864600	0	2425700	1599800	725840	0	1093900	1.13985e+06	2.12809	65.158	2.3351	AASLGAAPTPAR;IQAAALPLIFDRDENLIAQAQNGSGK
TGGT1_208560	12776000	11498000	17154000	1493700	10730425	10851000	2689500	4357100	2352200	5062450	2.11961	72.33	13.167	AASPQEALTTVLRDDPSILK;ALYEIAEQR;EHAVEAVQATENSVVKR;GVTSPLASATR;LAIQSLLYPIDVVR;TLQSGIVAR
TGGT1_282180	24126000	28064000	29442000	10540000	23043000	2701200	4160200	10045000	26661000	10891850	2.11562	35.195	16.616	AFSLGFTANNLSGNWGDYIDRQDNK;MMFTDVFIPTTK;NAAVAVYRPVNAFVVK;NDLETTWEEALR;NDLETTWEEALREATLAR;TFPIPDHEQPYR
TGGT1_261950	1848100000	1190000000	919900000	724330000	1170582500	267750000	450740000	776400000	720920000	553952500	2.11315	59.916	323.31	AALVYGQMNEPPGAR;AAPLFADQSTEPGLLQTGIK;ATQKLLQDYK;AVKMAQEAASGK;FLSQPFTVAEVFTGKPGR;FTQAGSEVSALLGR;FTQAGSEVSALLGRIPSAVGYQPTLATDLGQLQER;FVELPETIK;GECDDLPEMAFYMCGGLEEVR;GGKIGLFGGAGVGK;GQKVVDTGAPIQVPVGVETLGR;GSITSVQAVYVPADDLTDPAPATTFAHLDATTVLSR;HGGFSVFAGVGER;IGLFGGAGVGK;IMNVIGEPVDECGPVPAK;IMNVIGEPVDECGPVPAKK;IPSAVGYQPTLATDLGQLQER;IPSAVGYQPTLATDLGQLQERITTTK;ITQVIGAVVDVHFDEQLPPILNSLEVQGHTNR;KGSITSVQAVYVPA…
TGGT1_204480	20859000	7063900	22948000	11327000	15549475	10024000	6992000	7083500	5368700	7367050	2.11068	72.161	13.696	AHEVLSNEEQR;FGNISYCK;GIVPFGAINCSR;LTQFPQLVGK;NQVAMGVVFK;QYHPDVNPGNEEK;VFSLSSDQEIVFLAYRPK
TGGT1_285980B	39506000	36347000	47648000	43134000	41658750	22836000	19687000	16533000	20189000	19811250	2.10278	34.481	70.949	ALDNVAK;DVYETPTGWK;GGLTGLAR;ISICGEESFGTGSVHVR;LSGTGSTGATIR;QVSDHQGVR;SSPAEITGK;SVDVSPPATK;YDFENKDSASAHEMLQALEELSK;YFTNLMDASR;YIGTETPTVIT;YTDPVDKQVSDHQGVR
TGGT1_225150	14144000	10452000	12239000	6853500	10922125	2994700	3886200	10630000	3290200	5200275	2.1003	76.849	14.993	IGNLLQR;LGDHQSAGTEDHEPLEEGDESPDEELIG;LPLTQTALVGLYSDEGDDELYK;LVGQLVR;NLVTEEETQAAIDEHVR;SGVAECLQQLR
TGGT1_313080	136750000	110290000	118970000	65377000	107846750	64048000	44932000	31665000	64815000	51365000	2.09962	49.526	99.416	AENAEAELK;AENAEAELKK;AKLFLETTVYPVAASAAGK;AQELGEKVK;EKEAADLAAR;EVDACQQQAENLR;FREVHETSVR;FTPAGAAAASAQSSFK;GPQETPARPFAFAGDYKK;GTLLSIGR;GVQMVTSLSDDLLPSVNGR;KQKEVDACQQQAENLR;LEVETLAAPYLEVLNAK;LFLETTVYPVAASAAGK;LGTVKLEVETLAAPYLEVLNAK;LLAPVAPTLEK;LLGEKEKEAADLAAR;LYMAIGEHVVACIPR;QAAASEATSEKLER;QKEVDACQQQAENLR;SSDHIFTIEEMR;TMYNASQSAK;TTVPQTEKGESK;TTVPQTEKGESKEAR;YAEQRAENAEAELKK
TGGT1_305290	12580000	3223900	6073900	1853100	5932725	6920900	2435100	622420	1373900	2838080	2.0904	39.129	8.1926	ALVEAVLPNAVK;DKAQEIEAR;FILNEAR;ITCDNTFDAR;MVIVECAPAIR
TGGT1_255260	181990000	93330000	106680000	82049000	116012250	36022000	38447000	62154000	85782000	55601250	2.0865	63.02	76.697	CLDYTELTDTVIER;CLDYTELTDTVIERVESK;GEPPDLTWYCFKPR;GVQAAHHEHEFQSDR;HIELQQPDRPPYR;ISPFPMELLEK;ISPFPMELLEKNSNIK;KSVTENHHLIYGSAYVGENPDAFLSK;LCHILYVSMQLMEGK;NKGVQAAHHEHEFQSDR;NNFLEDVPTEK;NNFLEDVPTEKEYK;NYGFYYVDTTGEGK;QSGNPLPGGFNLNFVTPSGQR;SVTENHHLIYGSAYVGENPDAFLSK;YPFVYDSK;YRYPFVYDSK
TGGT1_289580	34613000	8059700	5626600	5800600	13524975	12701000	6069800	4692700	2541200	6501175	2.08039	49.388	14.74	GSSPSVALSIFK;HGDHVYFTDSSQTNNFGTK;IILEPDATGR;IQITGPR;LLSDDDYVDIACLGSNCGGACALAEAK;LSADSHFLLVGSFAK;QTEGNNLTPDSCSRPLGLQFLDPEAATGTTK
TGGT1_244560	1068100000	1220500000	1298300000	476930000	1015957500	575210000	418940000	428070000	533150000	488842500	2.07829	97.553	287.92	AAAPLTAEEQEAVQK;AFEPLLSWWK;AFEPLLSWWKK;APEMQIFLK;APEMQIFLKK;APSDIYSNYFDK;APSDIYSNYFDKQTSVK;AVAADLTLPTDEPMIAEYELPREEEDEK;EEIEEKEYNEFYK;EGDNVGSKEIEMAR;ELEQEEDEAK;ELISNAVDALEK;ELISNAVDALEKVR;FSQFMSYPIYVR;FTALSHPEVLEPK;FTALSHPEVLEPKK;FYDEFSR;GDVQLDQTEEEK;GDVQLDQTEEEKK;GDVQLDQTEEEKKTEK;GTCVTLHLKEDATEFLNEWK;GVVDSDDLPLNVSR;IEFDADAK;ILNVISK;ILNVISKK;KAFEPLLSWWK;KKDEWEQVNTQK;LASGFEVEDPKDVAASLYK;LGCYEDDTNR…
TGGT1_266120	2160700	1696400	2355300	963250	1.79391e+06	0	0	692760	1033800	863280	2.07802	37.211	2.8181	IGTDAFEILAFPSR;LIAGQAK;VKIPFPVFTTSDVNGPETNPVFLYCK
TGGT1_235970	52915000	41131000	36084000	28220000	39587500	16967000	11780000	20371000	27196000	19078500	2.07498	50.508	54.715	AFVAGTAADK;AFVAGTAADKAPIIPVSAVLK;ANATTDHLRPQDLETLDISK;AVSGVQTVR;DFTSPPQMIIIR;ESQAQQQQEEIR;LELTGPVCTR;LIGWGQIHK;LTPLSPDVISR;SFDVNKPGEEATNLQGGVAGGSISQGVLK;VGDDIEVRPGIISK;YAVPGGLIGVGTNIDPTLTR
TGGT1_233480	11608000	7598400	5639200	3912100	7189425	1484500	2316900	5305300	4753700	3465100	2.07481	39.215	4.9859	CSYTENSTLPK;EWVTGDSVLTGLK;TGNTCMLTIHVEPR
TGGT1_212300	83875000	79432000	61349000	87504000	78040000	19058000	28602000	43479000	59631000	37692500	2.07044	75.676	196.84	AETEAAVAEVR;ANVSNAGWLQSK;AVFQALGHTPQASAVVIR;DRFGFEFLR;ELETGDFKADPHGR;FGFEFLRR;FTTDVETYIIESGLKK;GIAGVDISQLDESASFER;IGGLPLTDVTEFNK;IGGLPLTDVTEFNKFQALR;IYQGIAPEPR;KVFDILVSTNTSQDSGGDGSFAVIR;LPASPFCR;LQTLAESNQK;MAVEIHRPVPGTAPPSFSSEDVAGEHR;NAFTLIR;QALDALLQHVDDEKEQTK;QVLVHICEIGVTCNSDRHPEA;QWISTVVR;SVVIAFVGNR;SVVIAFVGNRK;VAFMNTYLVPSKR;VATLKAETEAAVAEVR;VEVGGSSLR;VFDILVSTNTSQDSGGDGSFAVIR
TGGT1_217740	37179000	20832000	23971000	15934000	24479000	13867000	3440500	8688100	21380000	11843900	2.0668	39.01	27.22	AIADALAEGGVSHLICVAR;IINISSVIGVGGNPGQANYAASK;LGEPKDVAALAAFLASDQAGYITGK;LTFGGPEAGEKDGR;NITVNAIAPGFIR;QQAACDEAAADLRR;VALVTGASR
TGGT1_290840	20996000	22985000	12984000	11556000	17130250	3889100	7722100	9004600	12693000	8327200	2.05714	102.78	37.11	GGDNLCITSGVVSR;GVYTGFPSAGIVFQHLENK;HLASLLGLPLPASSPSSAPSSVSSSPAESSEK;KNDVILAIDGVDVANDGTVFFR;QGTSTGSGFVLR;QHAIHSPTSEVL;VNVSHTISSK;VVGVAFQGFDNAQNIGYIVPTTVIK
TGGT1_310460	21984000	16917000	15820000	10026000	16186750	6877100	6583100	9321100	8909000	7922575	2.04312	23.471	9.8069	AEATVAGLNKYK;DSSAAVVVYDITNR;GNDVIISLVGNK;LQLWDTAGQER
TGGT1_291930	15517000	16960000	18527000	4775300	13944825	16543000	4503600	4013100	2359200	6854725	2.03434	73.131	23.225	ASPNKQIVVR;AVEYNNTDVDGR;AVEYNNTQYNGR;DGTVQEFQGTSK;GIAFITFETEEAAQK;GQAFIEFDSIESATK;SLFEECGEIQEVR;TVWIDFALPR
TGGT1_256980	4332400	4463700	6082000	1748600	4156675	0	708210	1897000	3603300	2.0695e+06	2.00854	110.25	4.6689	ATIHIGEPIPISR;EVYEAVTHSLVDGDCIGIFPEGGSHDR
TGGT1_283730	1250000	1242100	462630	0	984910	0	0	511710	470150	490930	2.00621	76.341	2.1099	RDPQEETGEATEEKTR
TGGT1_269980	196240000	98959000	118490000	80619000	123577000	97341000	50065000	55587000	43899000	61723000	2.00212	52.164	29.354	AFSPTTIK;DSSLVQVLNR;EQGNSIF;FLNLIKPVMCILPEVQAPDR;GYRDSSLVQVLNR;IIQVDQSLKEDR;SADPFYWMR;SNNIVALK;SNNIVALKEAFYR;TWIEVSGSSAR;VILASNR;VRGQQGSYPIK
TGGT1_202530	4468000	9580000	6618800	2878200	5886250	8054200	1064300	1473100	1181100	2943175	1.99997	86.715	9.5477	AAQELPFQLR;EIDLFHQQHPAEPFTWIEETPR;IQSETLQLFR;LGTAPHGGAGIGLER;LIGGASEGGASCFTLK;TPVNQAIFR
TGGT1_320050	29080000	17396000	20659000	15918000	20763250	11983000	8974800	8506400	12248000	10428050	1.9911	35.341	27.928	AANVQNVR;IGLTNYAAAYCTGLLLAR;IICQVVYSTIEGDR;ILGLHVADYMR;QLKEEDPEKYSAQFSQYIK;VLATAESTELPR;VLLDVGIVR
TGGT1_268835	222560000	143680000	221100000	102680000	172505000	43642000	81483000	97611000	125180000	86979000	1.98329	76.063	136.54	ALDFLPVDVEHHGEEYTQK;ALGALETAK;ALWVSCSNPPVWK;AREGAAKLEQLR;DGAQEVQTVIER;DVERPTQAVQTLLGHLEATGR;EGAAKLEQLR;FKLLSVAQSR;FLQYETELFQACAAR;GEHWLTAPGECVSQAFLR;GKLFSLGDDVNALFYLPEQQR;HHFYSQYQPGVVDPEAPQEVEAFK;KLRDGAQEVQTVIER;LATIEKNAQEEAAAYGLALK;LFSLGDDVNALFYLPEQQRR;LLSVAQSR;LRDGAQEVQTVIER;LRTDDPAYEVYCSYFK;NAQEEAAAYGLALK;QSTPGKPQQIDWAK;RSQLQLANLER;RSQLQLANLERER;SAFLEHMTYFLVR;SDTPMLYAYMNELPSWEYYDLHR;SEELLSNGAR…
TGGT1_227280	345690000	150700000	118720000	101410000	179130000	82883000	69169000	107900000	101690000	90410500	1.9813	24.242	52.352	AVILSLATSAAIGGR;ELYDRTDRPGLK;KVEEELSLLR;KVEEELSLLRR;QPFMSSVK;RAVILSLATSAAIGGR;RQPFMSSVK;VEEELSLLRR
TGGT1_305810	4233100	6537000	6698200	2937400	5101425	2216200	2748000	2626000	2724000	2578550	1.97841	42.402	8.1148	LACETVNQR;REGYTPAAAAAAAASASPR;SPPPFDWVPFLHAAAHR;STDAGQSLKEPLLPEQEGE
TGGT1_255420	34957000	34997000	49835000	16533000	34080500	18238000	16290000	17162000	17230000	17230000	1.97797	30.185	24.24	AVAVVPSASTLIPIGEQMDSK;DATSSAEIVHVPVESHK;GNVAPPSDDVTTATPPQSIGNSAGPR;GSGEGAAELLESLNA;GSVAENKTENAGIER;QANDPEKYFR;VPVDGALAWLKPLVQVPGHK
TGGT1_254900	2377700	1552100	0	0	1964900	0	0	0	1008300	1008300	1.94873	22.001	2.5582	METVIGIR;YANSSILR
TGGT1_233520	2867200	6456900	3827500	1317200	3617200	2398500	1658000	0	1559800	1872100	1.93216	88.894	7.7472	ALGATGFDEDPRGDSAR;IFEPAPGPK;KFQQYFDDAPILNVPGR;MVVMSATLDAR;TGFSDGTEAKPSNFSSGPLPQASGFSDR
TGGT1_306030	4324500	6651500	11356000	3994600	6581650	0	4254500	3920200	2104300	3.42633e+06	1.9209	37.831	10.626	AAGGALMFPYLEDPNTDIR;EVLTSLELPYR;LHTTAIGSGR;VREVLTSLELPYR
TGGT1_261750	14653000	34427000	37736000	6029800	23211450	12569000	11819000	10238000	13796000	12105500	1.91743	91.331	31.379	ATSTDATESVETPVEK;DVSLKSEAEEAIASK;LEFHSEEGCLPK;LGSQDEATIKPVAQQDIPVGK;SGEPTPVEAECLGDGDR;SQHLAPPDAR;TYGFKPNVVSIER;VGGCNPHLQVDLR;YSGYWDPQSAAKDPQTK;YSQQNASLLEGESDTADPLPYPTCQWLPR
TGGT1_318730	6175200	1382600	3534700	2386900	3369850	2589800	1091400	1586900	1768600	1759175	1.91559	71.427	2.4968	LGIKPDGQPGYTR;VHALEVLEGAGPGR
TGGT1_295125	160580000	129960000	153370000	69433000	128335750	46543000	61279000	83508000	77680000	67252500	1.90827	40.138	68.496	AGAKVVVPAEYDEYTPPEGR;DFGSLVR;EGGLYLRDFGSLVR;EMEEQLSAASR;FLAPFDLVTIPGK;FLAPFDLVTIPGKPLVQK;FPQEDRPLADAAR;IMPDSFCLKR;LINPSVEAR;LLALQAIETPEYR;LLALQAIETPEYREMEEQLSAASR;LLVYKLINPSVEAR;LVAHLQDEGVVHGK;LYLTVQAVR;LYSGDGTLTGGDDDMPPLET;NLLFLLPPTHVDMETFVDEIGR;SGYEYSVEFFFSR;SRNEVGWVK;VVVPAEYDEYTPPEGR
TGGT1_311470	232350000	246380000	230470000	117320000	206630000	69740000	73842000	132770000	157260000	108403000	1.90613	186.97	230.52	AAQTDAQPLPK;AFFQLGAR;AGSHVVLSACKR;AKDVLLFASETWK;ATGESTTFTIR;AVQEAYEEARPLQEATIDK;AVQEAYEEARPLQEATIDKFK;AVVAATNRAPK;DATVMQQEISK;EIVQESFR;FMLDLWCSK;FVSSANASNSPLLEDPVQVCLSR;GGPDVDASAVILGSR;GGVDPTEIHEIVQSR;GSSAAGQAAQTDAQPLPK;HGEFTLDTVR;IAIPDYKDLWDFSLR;IASAATDSGDYGEAAAGESAQEGDRPPPYNPDADEAGVPR;ISAGYHLR;ISTAFGR;LNESMNASAIGAVFAK;LSGISTK;LVEAVAANPPGPGTVIPLEELR;LVGWMDVMAR;NDLCDVTASDAQIFPSAPADEGLQGFPR;NLVSGV…
TGGT1_226030	64349000	41649000	40882000	28028000	43727000	37442000	19785000	17639000	16915000	22945250	1.90571	39.41	16.559	DLKPENLLVDAEGYLK;KDDPHAPPVAIKR;LIPSNKDGSGDHSQR;LLTPDLAQR;LTDFGFAK;QKQVDHILSEKR;QVDHILSEK;QVDHILSEKR;SLPSPYKPPVK
TGGT1_247410	8147500	5493600	6418200	4594700	6163500	0	867630	0	5617800	3242715	1.90072	13.855	21.264	ATPPLQDGAPTNGGAATKPSCGAR;ELAAGHIASLVAEYDPVATR;LTFFDTESVALQSR
TGGT1_316230	1127400	0	2211000	0	1669200	0	0	0	879700	879700	1.89747	108.35	2.7279	AFFSWSEPLR;VLAELLVATR
TGGT1_205470	130730000	181600000	136800000	108290000	139355000	101310000	42742000	50423000	99692000	73541750	1.89491	93.088	109.44	AATSGQAFPQCVFDHWSTLNGDPLEK;ALLELQMDGEEIYQTFSR;ANALAEKFDFDKNAALK;AYLPVAESFGFTTALR;EGVLCEENMR;ETVSAPSHMTCLSK;FDFDKNAALK;FTDTRADEQER;GAGQIMPTCR;GAQPYLINLIDSPGHVDFSSEVTAALR;GTVSFGSGLHGWAFTVER;HLPSPFAAQK;IRPVLHVNK;IRPVLHVNKVDR;LWGNNFYNAK;LYMVAEPFPDGLADAIEAGQVNAR;MEELVHNIR;MLGSLGIELK;NLKPEIPPFENYYDKL;NMSVIAHVDHGK;RGHVFHEEQR;RVLYACQLASAPR;SGTLTTLDTAHNIADMK;STLTDSLVSK;VFSGTVATGQK;VFSGTVATGQKVR;VLYACQLASA…
TGGT1_237820	4177500	2526200	4023500	1850000	3144300	1889300	0	1469100	0	1679200	1.8725	17.397	3.7244	LTQGNSAIELSCER;NILYTAEQLKR
TGGT1_291890	316340000	200040000	331930000	152450000	250190000	153470000	70657000	170770000	140610000	133876750	1.86881	48.672	202.2	ASLLYSVYAECASNCGTTWYCPGGR;ATLEEGQQLTLTFISTK;CFDTASLLESNQENNGVNCVDDCGHTIPCPGGVHR;CQEIAAELCQSGLR;CQEIAAELCQSGLRK;DENPPLCLDESGQISR;EQSPGGEAQPDHPTK;FCSPYQASANK;FCSPYQASANKYCNDKFPGTIAR;FQTGSNSAFDVVEVEEPAGPAVLTIGLGHK;GFGNNVEVAWR;GGGKEQSPGGEAQPDHPTK;GGGKEQSPGGEAQPDHPTKGGNIDLPEK;GGNIDLPEK;GGNIDLPEKSTSPEK;GGNIDLPEKSTSPEKTPK;GRLAVVLDYTR;HYTEEEGIR;LAVVLDYTR;LVEEGVQR;MCVPSSR;NAVGITHQNTLQWR;QAIGSVDSPCSEVEVCLP…
TGGT1_252360	9675100	6508300	9114700	1450800	6687225	0	3323100	3580000	3843900	3.58233e+06	1.86672	60.852	9.9361	ASLSGAAGYR;PADILISDNFQR;SQEEEESVHGSPAGTLSR;VADADEPTTSTGNRR
TGGT1_251850	729870	5020100	2908200	1034000	2.42304e+06	1300700	0	0	0	1300700	1.86288	117.33	7.9089	AILADKAEAANR;GADCIAFGPDITDAFLTK;GFSIGDVVAVYGHK;MNEQIIEKICKMICEK;SALVTVNTVLSR
TGGT1_315770	104750000	44257000	76414000	32443000	64466000	46383000	29451000	34815000	28371000	34755000	1.85487	62.597	58.165	AVDALQLTR;DEVLWGQDANVFNPDR;DEVLWGQDANVFNPDRFVGR;ELVVLNDVR;FYALPILSR;ILAAEDSVTR;ILAAEDSVTRR;LPLQFSLASLTK;LRQTVGPNCFIR;NVVYWGSNDEATQR;QFLTPDKPVMLR;QGLHAVASSGHLALTPK;QTVGPNCFIR;SELSTPSDLLR;SVVNATPVILTQMLDETNQYALLPR;YVPTSVQDLFR
TGGT1_315490	4986500	6350700	7515500	5915900	6192150	0	0	0	3339400	3339400	1.85427	60.883	10.349	EAAEAIGTPVSTEDAPN;FSVIPFEFGSSPR;NVQLSVTSVPTDQPEEQNATTQEGSTASPEEAAR
TGGT1_299780	18455000	8523100	9112800	6581400	10668075	0	0	0	5791700	5791700	1.84196	59.191	17.441	AGILFVVLH;CDPTWHGIAPSAAYEIVFTTR;GPFDEPVEVVR;GVGLWNFIR;HHGSVDTAFR;IPSVYDMFDTK;SLQPDTFVLEATLPIR;SLQPDTFVLEATLPIRR
TGGT1_277270	154170000	168140000	198930000	80946000	150546500	47500000	59632000	86751000	133410000	81823250	1.8399	95.782	111.13	ALGIPVMLCSTAGVR;CVSQVESILVAPK;DALFVLLR;DFHEWYR;EFCSSEVIIR;EFCSSEVIIRTDGPVIQLPNAR;ELCSNDEFLQGGICSNPCLFK;ENSIDPTKPLAER;FASSTAPMIVTGGGMLAAINTLKDHR;GEQKLNSLNFDLCK;GFQQSCSAGEVEVRPDGSASVNEDVR;GFQQSCSAGEVEVRPDGSASVNEDVRK;GTGNFDKCVSQVESILVAPK;HLINNPSPAHGYK;LKPLATYCSVNNPEISFK;LLFQYVPQMHEGAK;LLRSDFSGDVEELAEAAR;LNSLNFDLCK;LPLPANIEAASSGFESVDQVFR;SDFSGDVEELAEAAR;TDGPVIQLPNAR;TMALTVSLLR;TNVFLAK;VVLEEWLDTYAGK;V…
TGGT1_270320	7889600	8962100	14871000	3022700	8686350	0	3323300	2642700	8315700	4.76057e+06	1.82465	58.732	17.22	AGGSVETFDVPR;AGGSVETFDVPRVDGVLALSR;ATLIHSDGGLTR;LIQEEEEAEHPELVGRYPR;LSAPVVENVVGR;RPTDEDAILVSAPATSRPNVR;TIPAGSFLVTAINIGDSR;VIAVPDVR;VVSGQGVVLSETR
TGGT1_310070	2268500	2631100	2745300	1118900	2190950	1910900	668550	1608400	622970	1202705	1.82169	25.335	9.7546	AASEAAQAPAQVSSDAAK;DVEPFDWFQR;YAGLKPILLEAGLQASSR
TGGT1_237010	43102000	44300000	37053000	23821000	37069000	3399900	21025000	21894000	35389000	20426975	1.81471	71.919	41.727	GAPDVVEPLLNR;GAPTDTVADFVLAECVK;HAVLETVAKDER;LEHSGLQNELTLVLDSLR;LIQLISPHVDDCDAR;LRSEAEQTVFLK;LTDDIDRFTSDDVVGVLR;MASVVVRR;SEAEQTVFLK;VATLVFDNLDSFKPK
TGGT1_207620	161950000	129440000	145400000	85883000	130668250	32327000	47611000	108200000	103850000	72997000	1.79005	71.248	92.965	ALQEDLGVQVLLNSR;CVNGPALSAIPTYPVEIKDGR;DGAIVTDPLLR;FLADQSEFALAR;GCKNVTVIGQETVPFER;GKNDLQELSAFLEENKK;GQNTETFVLVGGGAAAATAAETLR;LDNILLRPLK;LEGNAPDVK;LLLCTGSEAR;LPANPDVFVAGDIAAYPYVK;LTGLPNGTAR;NSQDVLAIAK;NSQDVLAIAKETAATK;NVTVIGQETVPFER;RGQNTETFVLVGGGAAAATAAETLR;RLTGLPNGTAR;TATDLGAVEEFQR;TVTCPLHDAEFDLETGK;VAALNMLGR;VVAQIPDEIPVR;VVAQIPDEIPVRAR;VVGFTSSR
TGGT1_248340	70023000	78980000	70090000	35499000	63648000	23277000	19538000	30556000	68886000	35564250	1.78966	25.997	37.021	APEIQIDPNLVQEAER;ARQIQFHR;HLTGEFEK;HLTGEFEKK;LILVGDGGVGK;LTNQPALSFVGEHAK;NLQYYDISAR;RLTNQPALSFVGEHAK;SNYNFEKPFLWLAR;VCENIPIVLVGNK;VCENIPIVLVGNKVDVK;YIPTLGVEVHPLK
TGGT1_300100	185500000	224120000	198810000	105580000	178502500	95383000	73657000	109030000	121890000	99990000	1.7852	166.44	121.81	AAEKGCPVAVLHNLR;AAIFLALNSR;AALNARDPVALLVK;AALNARDPVALLVKDSR;ALEPHEQQDSLR;DPVALLVK;EVLHEEYESR;FAVSGTDPAALHDR;GCPVAVLHNLR;GDFENEGNEAQATANQHNGSADQLLAAIEIFR;GEKLPEGMSFGGIPIPNLTNWDAQLNSK;GLSPVCDYEATILAPVR;KKIPENDPYALR;LNSPHHVNAFR;LQAEAEGTIFLGR;LVMAFVMPNLQNPK;NLHNPSSWGDTELDSLGVPPEPFVQDFEIK;NQGFLSIHYDYANLPEEER;QINSVAEVVK;QINSVAEVVKNDR;SKLEAYISQR;SLMAFMR;SSGALFR;TEQETKQPPRPR;TFCAQPTSFLSSFR;TFLTNQYHK;TFRP…
TGGT1_297060	21030000	17008000	19839000	16695000	18643000	7786900	6675100	9499500	17880000	10460375	1.78225	38.106	8.9181	FTGWTDVPLSPVGEQEAVEAAK;HYYLLDEAELK;VLVAAHGNSLR;YTLVLIR
TGGT1_308840	232470000	156480000	138610000	121250000	162202500	102360000	56156000	84909000	120620000	91011250	1.78222	38.038	76.987	ASSKDSQTVTCAYGSASNADVHR;AVLTIPHDNFPEAQK;AVLTIPHDNFPEAQKK;CAIGTVTLPVDLMEK;DPTFTLDCSSDGIMQPASFTTSYCPATGPLQENCDEK;DSQTVTCAYGSASNADVHR;GHCLLHVTLSAR;QNLPPVDKEFIVGCTQEGK;YASILQGYSSSWWQVSQAGTSNK
TGGT1_310010	20913000	35356000	59447000	13656000	32343000	15259000	12906000	16568000	27860000	18148250	1.78216	127.54	38.719	DACVNQGYQSVSLTK;ELANAMLNPDKPFYALGDQVEVK;ELYTQQAEVFGVEQLK;EYILALER;IEELDKPIDIIDAIDKR;LDAERPSGEAER;LEAPTAEK;LFGHIQANVEAK;NLTPDKVCVRPR;SGSDVLHCLK;SPTPSPAPTPAVSTSTTPAK;SVQVSGALLR;VGDDMRDLLR;VITCHEEGVFDPQVACIAK
TGGT1_315220	16111000	8211500	16352000	3175800	10962575	0	3358700	3451400	11693000	6167700	1.77742	121.92	24.321	DSFADAEAWQR;ELFVAPSQVPGAAAHLR;GPVFGGGPWWEVVPETR;QLSLNLGR;SASSQVAVYTAQPHDGGGVPLR;SVTGLLAHNPFQNSDPPTALR
TGGT1_224900	51550000	35990000	43115000	28918000	39893250	20653000	11157000	25577000	32545000	22483000	1.77437	28.56	41.073	AKLDAGELVSDEIVLGLIDEK;EGVDLENVATVELLEELKR;EGVDLENVATVELLEELKRR;GFILDGFPR;HAVATGTEYGK;HAVATGTEYGKQAK;LDAGELVSDEIVLGLIDEKLKTPECR;NEAQAAGLDNLLK;NEAQAAGLDNLLKQK;NQKLDGVLYFDVPDNILVER;RGFILDGFPR;VAGLDDVTGEPLHHR;VYHVTYHPPK;YACLAKPEGR;YIFIGAPGSGK
TGGT1_204400	1810800000	1021100000	1002200000	697100000	1132800000	367180000	477180000	778010000	935520000	639472500	1.77146	62.146	252.15	APGIIPR;CVDALVPVGR;DSGRHCVIIYDDLSK;DSGRHCVIIYDDLSKQATAYR;EAYPGDVFYLHSR;EINDSTDDESKKLYCIYVAVGQK;EISRFESLFIDYINANHQDILK;ELIIGDR;ELIIGDRQTGK;EVAAFAQFGSDLDASTR;FESLFIDYINANHQDILK;GIRPAINVGLSVSR;GQRELIIGDRQTGK;GTALTELLK;GTALTELLKQR;GYLDPLDPKEISR;HCVIIYDDLSK;IAGWKTQTSTEEVGR;ISPSEMSR;IVDVPIGPGLLGR;IVDVPIGPGLLGRVVDALGNPIDGKGPIPAK;KSVHEPMMTGLK;LELAQYR;LYCIYVAVGQK;LYCIYVAVGQKR;NSVQVCVLYCGVK;PAINVGLSVSR;QMS…
TGGT1_299070	20513000	34068000	41369000	16491000	28110250	4449700	9769600	24190000	25163000	15893075	1.76871	106.69	55.477	AEVSDVANAVYDGADAVMLSGETAAGNAPAR;AIVVFGENEALLQR;DRTEEILSR;EHLAFSEADRQGNTSGDTNQGTSK;ELREAAEAAGSTTAQYAAEQNR;FATESTDNLVVLGR;GLGDIESVSHTASPGSSVVR;LATLRPTAPVLAVTECVHTAR;LGIEGVENDPSFWELEDQRR;LGVFNNDEATLETGK;LGVFNNDEATLETGKSFILDSSTQPGDASR;LPISALSAR;LTRPILTVCTLESGR;SGEPLDLPVFTSTK;TEQGADESDAWVEHTAAAVAR;VAAVATGHRRVGLPSMDFPR
TGGT1_219850	33803000	58932000	40585000	49194000	45628500	9558600	21779000	38752000	33144000	25808400	1.76797	93.444	47.777	ALQKLEELGIGYQLHR;ATVALKASDLVK;DLPLKLNQWCSVVR;DTGEAYQISWADLAPK;EAVTDSSMLGVTAK;GIQAATSHLLGTNFAK;GVPLRLELGPK;GVPLRLELGPKDLAK;IAIRPTSETIMYPAYAK;KDENFSEWYTQAIVR;LAAAPAGGANKPNAPAGK;LAAAPAGGANKPNAPAGKAPGAK;LADEELLGPMLDVSK;LEELGIGYQLHR;LLELMEGIQR;LVHQTSWGCTTR;TTTVEAFIPENGR;VASVQVVIIPILFKDENTGEILGK
TGGT1_216020	37270000	17193000	12099000	16014000	20644000	11017000	9418900	1476100	24916000	11707000	1.76339	91.764	2.4488	LAAFLRHLR;LTVSVEDGSSLLR
TGGT1_308000	6495200	6544400	7183400	3439600	5915650	2771600	1078200	1275100	8365600	3372625	1.75402	83.546	15.305	AALSSSPVYDSQR;AKEVLLPLPDAEGLSGR;AVLEAPLSCSVDSACAALPLVASPR;ESEKQETLRNEEPLSLDLAAEGLYAR;KPLSPLSQEAGGAEAGAATLCHR;VATSPVEVACTENLNSLQK
TGGT1_251930	6111200	3303600	3320400	3825600	4140200	2361000	0	0	0	2361000	1.75358	43.658	16.713	AADSAAGVGAAQSAFPIDLR;AVSGVTLYVDNGLHAMGQAVDSR;TLAWEAGQK;YAGVDGYTIK;YAGVDGYTIKEVAVK
TGGT1_217890	42630000	43324000	45518000	28260000	39933000	13668000	23270000	25256000	28920000	22778500	1.7531	21.722	27.37	GCQLLGVSVDSK;GLFLIDKEGVLQHCVINNLPLGR;ISFPLLADVSHK;ISLSQFK;MLDALQHVEQYGEVCPANWK;NVELKDGGIGK;PAPMVSQPAPAFEAEAVMADGSFGK;RGCQLLGVSVDSK
TGGT1_232440	21513000	25867000	22764000	13402000	20886500	23281000	9801700	3263900	11619000	11991400	1.74179	54.044	20.032	ELEAIDAR;FAGLEAGASSFEETSVYPLR;IMDEHNQTQDGSPGTEQK;INDLQQR;ITSVVGGRDEYNR;KLGFSSTEEIDKR;LTEAIDSR;SRLDELQAQMDKYEAER;YQAFLAQQR
TGGT1_319560	199000000	155370000	99801000	67652000	130455750	110120000	55755000	58679000	75390000	74986000	1.73973	40.528	310.51	AEESCVEGVEVTLAEK;AEESCVEGVEVTLAEKCEK;AEESCVEGVEVTLAEKCEKEFGISASSCK;CDKNAECVENLDAGGGVHCK;CEKEFGISASSCK;CGPNGTCIVVDSVSYTCTCGDGETLVNLPEGGQGCK;CGPNGTCIVVDSVSYTCTCGDGETLVNLPEGGQGCKR;CIDDASHENGYTCECPTGYSR;CKDGFVGTGLTCSEDPCSK;DGFVGTGLTCSEDPCSK;DGFVGTGLTCSEDPCSKR;EFGISASSCK;EVTSKAEESCVEGVEVTLAEK;EVTSKAEESCVEGVEVTLAEKCEK;GESGSEGSLSEK;GESGSEGSLSEKMNIVFK;NAECVENLDAGGGVHCK;NRQLHTDNGYFIGASCPK;QETQLCAISSEGKPCR…
TGGT1_223140	1527800	4028300	1525100	918170	1.99984e+06	0	1150300	0	0	1150300	1.73854	51	3.5911	EGAGAEPAFPPLREPATILR;GGAPGADSSRPVEDVTR;LATEAAVTPASAK
TGGT1_249390	68658000	111200000	77953000	50834000	77161250	17653000	37448000	37360000	85180000	44410250	1.73746	135.5	110.94	ALPDVLVPGLMSIETLR;APSAVFHPSTSAPAICFPK;ASQNFQVER;ASQNFQVEREIEKK;DGEVFLLAR;DGVDPSETDLSK;DIQCLDSPDAPPILLK;DSSGQNLFINVVPR;DTAFDEVYKLASTQNLK;FIVHFSGTVGPAFGAIEK;GGVTSSSHEVLAALAMTDEEFAEHMQVTDPSNPPAFYQTYVR;GLHTKEFFSR;GSADLFNPCGGRPASVTPFNVDK;GVILLSK;HASFSCYDGASGTSPSTTSGGSAGDLGAPVSR;ILNEFSHTDYFPQIQQER;LASTQNLK;LEFNALWEESLR;LKLPPFSEDTVLK;LLDVYFFANKR;LNEEVVRDSSGQNLFINVVPR;NLKEEEVTR;NRDTAFDEVYK;NTATAEIYR;QLVG…
TGGT1_286630	19495000	11756000	18883000	8215500	14587375	0	0	829460	15989000	8409230	1.73469	31.121	31.045	DDAEDDPFVASDVASVLK;HLPDFDKEYDAIR;LLVEPEKRDDAEDDPFVASDVASVLK;TLSEGDPAPECVWK;VVIFSLPGAFTPTCSSR
TGGT1_286580	3725500	10920000	17945000	1983500	8643500	7717700	2146500	3439600	6755100	5014725	1.72362	107.22	14.774	AVEMLAR;EAAEGFVGVEEVQWVK;GLTPQTMYTQIAHGIDSAMDDAR;LPPFSIDYIELR;NASEAPDLAPWLKDEVENQDSSVKPWR;VAIFHNVRDQPIVR;YTWTTTTGPAR
TGGT1_248670	6312300	1743200	3214600	1366600	3159175	0	1672200	2722800	1111600	1.83553e+06	1.72112	85.281	3.9576	DVPEEASVAASR;KYIESGALGADHGK;TDALDAAGNTTAAVGK
TGGT1_249900	389880000	334170000	374200000	219640000	329472500	170180000	160110000	207150000	230070000	191877500	1.7171	35.255	115.05	AAPTVSAGGKEK;AAPTVSAGGKEKK;AMLFGPNNDANLFYK;DFLAGGISAGVSK;EFTGLVDCLGK;GAGGALVLVFYDELKK;GAWANVLR;GAYFGLFDTAK;GNADSQLMNTAK;GNMANVIR;KGEQEIQYTGTADCWKK;KGNADSQLMNTAKDFLAGGISAGVSK;LASDVGKGNER;MLIQTQDSIPEIK;MLIQTQDSIPEIKEGK;MLIQTQDSIPEIKEGKIPR;RVSAEQGVASLWR;TIVAPIER;VSAEQGVASLWR;VYQQEGFK;VYQQEGFKGFFK;WAVAQTVTAAAGVASYPFDTVR;YDQKKEFWK;YFPTQAFNFAFK;YFPTQAFNFAFKDTFK;YFPTQAFNFAFKDTFKR;YTGIVDCFR;YTGIVDCFRR
TGGT1_229480	4613800	8279500	11066000	0	7.98643e+06	9195500	2160300	2683700	0	4.67983e+06	1.70656	38.277	5.6133	TAVPQVDVDDEDKHDEL;TVDKDNDGLLDLSEIR
TGGT1_226730	89491000	105730000	77585000	76160000	87241500	37713000	55127000	49828000	62948000	51404000	1.69717	114.9	92.805	AIIAESFER;ALSAAAFVK;ANHLFASPSVHAEIAFSDR;ASDLFDWDEK;ATVANMAPEYGATMGFFPVDEQTLR;AVTEYLAR;DFNTYGAR;EIPFMPAR;FVEFYGPGVQTLTLADR;GFGLSEEQAEK;GLSVPPYIVTTLSPGSR;LVNKLCPKDGPK;NCDGFSIKPEDVQTILDWQK;QTGRPDEKVDLIEAYTK;SGLLKDLEK;SVHVPSGEVLPVYDVAMK;TLPFSIR;TYYDIGALQDDRLK;VDFDFEEEPLGNDKEGNPVFLR;VLLESAVR;VLLQDFTGVPAVVDLAAMR;VPLSEVKEDFQVSLR;VSLNLSELEPCVAGPK;VYEHITEGTPAWNALK;YFQNGGILHYVLR
TGGT1_278990	77880000	90555000	92842000	23456000	71183250	31834000	52888000	7423000	76070000	42053750	1.69267	53.093	35.916	CMLGGVLSCGLTHTAVTPLDVVK;ETKFPFGSVVPLWSR;FPFGSVVPLWSR;GLVSGMR;LGWTPTLLGYSMQGLFK;LSEPITR;MQTSPAGTWPTSFSPALTK;MQVYPDKYK;SFGTMINEMGYK;TFMGMGTTGGGSAK;TVVAEEGAAGLR;VVQLFYDNIFTKPK
TGGT1_291960	123870000	110380000	126660000	60858000	105442000	44985000	64541000	61741000	77999000	62316500	1.69204	57.904	63.564	AEVHLLME;AVEYFVK;EQPLGPPSGIPR;ERVEPEDAVVR;GKGDEEASGDEGASGGKEQPLGPPSGIPR;GQQVISLGPSLK;IASLFGR;IFPLPGGFEGEQK;IFPLPGGFEGEQKVEQYKK;LSLENFLLR;LVAITTSK;QLYRDVEQR;QQTPALTDEMHK;SSWTPSPPFFQPGEGSSK;VEPEDAVVR;VLDVETIEGTPSQLDR;VLSIFGVADGK;VLSIFGVADGKK;VSNAYHCYLPVEEVFFGK;YRVLDVETIEGTPSQLDR
TGGT1_319850	8931700	7666200	7037600	4659300	7073700	5497400	0	0	2877900	4187650	1.68918	51.681	3.3493	IVNAVVISPK;LADSEGHEPIRLFWDGFQWVAK
TGGT1_237250	12440000	8553900	8645800	6909100	9137200	3517500	0	4884500	7843000	5415000	1.68739	28.504	4.3791	VLDMANGLFEQQSNSLAR;VSVEGPVVPPDPDHPKPQIK
TGGT1_220240	34849000	23452000	15487000	11476000	21316000	12719000	10807000	10279000	17011000	12704000	1.6779	54.11	30.325	ERQPPDEDRQR;GDLTRPSGSSDDASQVLGR;GSSPETAPER;GSSPETAPERGTGESDSSGSR;SDIGTHVPGKR;SPERFPLGSPPASSDQADDGDGSK;SPERFPLGSPPASSDQADDGDGSKK;SPPSPSPLQGPR;VDTASLLGTR;VDTASLLGTRGDLTRPSGSSDDASQVLGR;VPADTQSPCCGAK
TGGT1_313070	24821000	31621000	28205000	11245000	23973000	9380800	11338000	14679000	21756000	14288450	1.67779	35.544	28.906	DCAGSGVCAPK;EQGSQVESEKPHQEPQQK;GASVESPAAENAR;GFLSLFSPK;KTEAIQGEKTVEPAR;LADPPAGAGASAAAEAPASPSPASSSAEEKPAK;QIGQKELGNVEDAAR
TGGT1_263730	20503000	17126000	32766000	20042000	22609250	12364000	8504300	15311000	18324000	13625825	1.65929	71.546	25.832	AEACIDEVAR;AEVLYGVR;AFEELDFR;DAQVSTANVVR;GIRPLISHIPQPNEEAVTAAATK;HLVESYGFLAR;LAFVDVAKAEACIDEVAR;MAEETLDALLAAHR;SHYIVVDEK;TGLVSVLGGK;TVVNCAGPFSDAVR;VQDKETGEEFDIHSK;YYSSLAGEAEGR
TGGT1_226830	90050000	115160000	91470000	74361000	92760250	71911000	39879000	55842000	58486000	56529500	1.64092	104.93	118.27	AEELEARPK;AFGQDVDAWWR;ALVDLVSR;ALVDLVSRLEQIATK;ASLDATLSHAGLDLNDVDQVELLGGASR;FAPVQLPSKK;GLLAEETVER;HSVAVLAK;IDAVAEEDDPDAGVR;IDAVAEEDDPDAGVRQGDR;KLATQAAGVDNEK;LASQQSKLDTEDPVFTK;LATQAAGVDNEK;LAVTGVAEAAK;LDTEDPVFTKAEVLAK;LEASIYAAR;LEQIATK;LFYDVGSSTIDVGVVR;LLPSGYPHDYYPYR;QLEADEEWIYDSAK;QLLLQDITPYEYLVK;QVSDALAVEETQTLPLPLTSEERNALRK;RAEELEARPK;TLGCVISVPCR;TNNAVSFADEEKRELGDEGAAQAAK;TTHDFQVELFEDDASLLK;VALV…
TGGT1_248880	57942000	41880000	55266000	21720000	44202000	28370000	13560000	29289000	36532000	26937750	1.64089	47.818	24.67	ATIGADFLTK;DVVIDDKEVTVQIWDTAGQER;FQSLGVAFYR;GADCCVLVFDVTNPK;QQEQIYLPETLTLSNADIR;QSGNDIPYFETSAK;TATNVHLAFEEIAK;TATNVHLAFEEIAKR;VIILGDSGVGK;VSSSKAEAFCR
TGGT1_269840	4350500	3740100	4620200	1862900	3643425	2240000	2260400	2182700	0	2227700	1.63551	35.261	2.8244	AVGVVVDPIQSVK
TGGT1_239260	45357000	28427000	19445000	30635000	30966000	0	0	27980000	10005000	18992500	1.63043	11.439	4.3529	DNIQGITKPAIR
TGGT1_267330	34567000	34100000	32997000	20554000	30554500	2192200	21585000	20016000	31691000	18871050	1.61912	84.28	44.015	DMFTEYNTR;EIGIGAQFGGK;GASVLTDGSDEEAISK;GVFEAYTQNNLR;HGASCPVGIGVSCSADR;IEVEDFPAFIVIDDKGHDFYSK;IYDDPDASDNDRFVALTLLK;LASCHYLDGLPTSGGGSSFGFR;NHPIYYAGPAK;TIGTSACPPYHLAIVVGGLSAEQTLK;TPEGEVSGSFGPTTAGR;TVQVPGFENPFLR;VFPGCQDTGTAIVLGK;VLNCDRPVDQK;YGGFYLGSIGGPAAVLGR;YSQVAPR
TGGT1_228770	2301400	2031400	2169000	0	2.16727e+06	0	1175200	1507500	0	1341350	1.61574	59.054	3.1436	GSASDTSTPTSPLAK;VEETTGEELPLR
TGGT1_263110	0	0	0	13040000	13040000	2277000	8753500	17302000	4097900	8107600	1.60837	43.988	5.369	TSLLGPLR;VSAQSTVPLSSR
TGGT1_233460	1887200000	1459900000	1425100000	1180100000	1488075000	1148300000	590480000	765940000	1198000000	925680000	1.60755	34.829	323.31	ASSVVNNVAR;AVTLSSLIPEAEDSWWTGDSASLDTAGIK;CSYGADSTLGPVK;CSYGADSTLGPVKLSAEGPTTMTLVCGK;DGVKVPQDNNQYCSGTTLTGCNEK;EAFPAESK;FPVTTQTFVVGCIK;GDDAQSCMVTVTVQAR;HHCTVKLEFAGAAGSAK;KEAFPAESK;KSTAAVILTPTENHFTLK;LEFAGAAGSAK;LSAEGPTTMTLVCGK;LSAEGPTTMTLVCGKDGVKVPQDNNQYCSGTTLTGCNEK;LTENPWQGNASSDK;LTENPWQGNASSDKGATLTIK;LTENPWQGNASSDKGATLTIKK;LTVPIEK;LTVPIEKFPVTTQTFVVGCIK;QICPAGTTSSCTSK;SFKDILPK;STAAVILTPTENHFTLK;ST…
TGGT1_410370	94039000	89538000	77954000	34638000	74042250	35311000	33747000	42547000	72970000	46143750	1.6046	47.738	93.478	ANAAAVEAAITR;APSEQQQPSESERPAGVPMKPGSLTLPFTCLGDTK;ATMLGIVGAVSEYNK;HSSESLFPR;IPLTATELSAESQEIQER;LPLLGAGHFR;NRIPLTATELSAESQEIQER;NVQAPAGVADASQEAGDVVEER;NVQAPAGVADASQEAGDVVEERTESTEEQAFALGPPRR;QHGFTPLYDPSPSKR;RHSSESLFPR;SFAYVAIIPSAVWDESETGK;SLDSIGR;TPWGEVKPVEAIR;VATVDAGTNR;VELQFMYEPTDAAFR;VTFFGPSGR
TGGT1_249270	343320000	293800000	255830000	107760000	250177500	197390000	124190000	154550000	148770000	156225000	1.60139	59.88	112.07	ACGDQLCVLAFLPHILDSK;ACGDQLCVLAFLPHILDSKTEK;AGSPEKETSDVIELTDGNFNQLVMKDDK;ALAPTWEEVATALK;ALAPTWEEVATALKGK;APISELPK;AWDGKDEELPKDEL;DAASLIEFAVMHAGK;ETSDVIELTDGNFNQLVMKDDK;FAPEFEK;GFPTLKLFPAGEK;GGKPPKTFDYNQGR;GIVTLVAVSDQSAMGEYGVQGFPTVK;IDAGTDAKPSEK;KACGDQLCVLAFLPHILDSK;LAGKIDAGTDAKPSEK;LFPAGEK;NEYLATLNR;SVGLVKDYEGAR;SVWFVEFYAPWCGHCK;TEKRNEYLATLNR;TFDYNQGR;TTEALLK;VGKVDATVEK;VKVGKVDATVEK;VLASTYGIR;VLSG…
TGGT1_309590	315140000	488860000	556050000	146400000	376612500	258160000	322830000	189010000	174660000	236165000	1.5947	49.541	98.811	AADGASNVRER;AREGVVGGVR;AREGVVGGVRR;DAFGAGLTR;EGVVGGVR;ERFVAAGGR;GEQPEGQQPQGPVR;GEQPEGQQPQGPVRQNFFR;GEQPEGQQPQGPVRQNFFRR;GGLNRIVGGVR;GPDQVPAR;GRTNGEEGRPLLGEGR;HVSGVFRR;LTSGASLGLR;LTSGASLGLRR;RAADGASNVRER;RLTSGASLGLR;RLTSGASLGLRR;TNGEEGRPLLGEGR;TNGEEGRPLLGEGREQDDGSQ;VGEGLRR;VRDAFGAGLTR
TGGT1_213910	5345300	2826700	10165000	2049400	5096600	3096700	0	0	3361600	3229150	1.57831	43.61	9.5057	AHGVSAVWAAPAAVQASVQQQLQSR;APPPNAPAPWSAFLSLSAPPR;AQLSPPPASVVSR;IAEVGCLYTSLLASGK;IPLVIFPEGQK
TGGT1_261070	5968000	3352800	3413400	2748100	3870575	0	0	1277300	3729000	2503150	1.54628	37.919	4.5473	IHTTELFVTR;VAAVWEACTGPDSPWTGQQIIAK
TGGT1_240810	24316000	6569800	15380000	10602000	14216950	17037000	4857200	9203600	6046300	9286025	1.531	61.262	11.821	DASGVYVPDLR;GWLAQLLPR;LHSCAGGEESSGQCLEK;LRGWLAQLLPR;LYICDEQDAAVQK
TGGT1_294350	1472200	4426400	2807600	1860500	2641675	0	0	1730600	0	1730600	1.52645	273.73	3.4526	AAGPEGALPHAPVTSLENSAALR;APFITEYLYAPLK
TGGT1_209800	7940900	7941500	11893000	1670500	7361475	0	0	0	4823200	4823200	1.52626	44.29	11.354	GASVNSLAVSAIPSVFSAPR;VVTASPDTYLHVIDYGLK;VVTASPDTYLHVIDYGLKK
TGGT1_300200	47246000	19984000	13991000	27436000	27164250	0	6608700	26840000	20466000	1.79716e+07	1.51151	15.92	8.0047	AGLQFPVGR
TGGT1_310750	75221000	63601000	84118000	40641000	65895250	61778000	31894000	35126000	45586000	43596000	1.5115	64.975	172.76	AAPQRAEMKPAAPDEDSEEEEGDLEER;AEMKPAAPDEDSEEEEGDLEER;AGVQTPQAGVGAGVQTPQAQGGATQQR;APPPQGTPQQGYPQGGAR;DIQAETTYLWIR;GNETALMPK;GTYSFIVSNHQWLESR;HVQTAGEMADTLQNQLR;QAPAASQQQRPVQTGGANQGAGTPR;QGQQPQRPAPAGQVPQAGQPAPAR;QQQRPTPPAQQPR;QSPPPPQQTPQQTQQR;SDEYFYEHIEANDGAVHLR;SHAEAATALHSK;TGQPAPAAAAPGYQTQR
TGGT1_227290	5788600	4033700	6017300	901360	4185240	4105700	2641600	1762900	2567200	2769350	1.51127	50.457	12.897	AAGATAHTAANAPYR;FGDFFPGTGDVTDVGASQGK
TGGT1_251780	266020000	367530000	487250000	405650000	381612500	127610000	200340000	310080000	373090000	252780000	1.50966	78.254	321.19	AKLEELVGGLLQQSVEPCEK;AQGIDLTKDKLALQR;ARGDVVGIDLGTTNSCVAVMEGSQPK;ASNGDAWVEAQGK;ATNGNTSLGGEDFDQK;DAGKIAGLEVLR;EAAETAKIELSSK;EILPYKIVR;EKEILPYK;EKEILPYKIVR;GDVVGIDLGTTNSCVAVMEGSQPK;GVNPDEAVAMGAAIQAGVLK;IAGLEVLR;IINEPTAAALAFGMDKDDGK;ILQHLIDEFKK;ISQQAYNQAGSTDSSAGSEGTGSESGDKK;KSQVFSTAADNQTQVGIK;LINRNTTIPTK;LREAAETAK;LREAAETAKIELSSK;LVGIVAK;LVGIVAKR;MKETAEAYIGRPVK;MLGQFDLVGIPPAPR;NEAETLIYSVEK;NTTIPTKK;Q…
TGGT1_263090	227110000	232780000	234660000	123570000	204530000	161010000	85606000	116970000	180440000	136006500	1.50383	37.173	130.13	AFDDAITEFDNVSEDSYK;ALAAEYR;ATETAEAELPSTHPIR;DELSVEER;DNLTLWTSDLQADQQQQEGGEKPAEQADQ;IISSVEQK;IISSVEQKELSK;LAEQAERYDEMAEAMK;NLLSVAYK;NLLSVAYKNAVGAR;NLRDEYVYK;NLVENCLDEQQPK;NLVENCLDEQQPKDELSVEER;QAADQAQESYQK;TSDSESKVFYYK;YISEFSGEEGK;YISEFSGEEGKK;YISEFSGEEGKKQAADQAQESYQK
TGGT1_289690	247030000	344120000	268830000	135320000	248825000	156410000	126780000	157810000	223600000	166150000	1.49759	53.339	101.18	AVGKIIPSLNGK;AVTVFNEK;AVTVFNEKEPTAIPWGQAGVHYICESTGIFLTK;GIISYTDEEVVSSDFVHCK;LAKPAKYEDIVAAVK;LGINGFGR;LTGMAFR;LVELAHYMSVQDGA;LVSWYDNEWGYSNR;PAKYEDIVAAVK;SAGVNIIPASTGAAK;SSDVIVSNASCTTNCLAPLAK;VIMSAPPKDDTPMFVMGVNNDQYK;VPVPDVSVVDLTCK;YDSVHGHYPGEVSHKDGK;YEDIVAAVK
TGGT1_221380	14132000	4675500	6931800	4528300	7566900	7300000	3102300	4656800	5184800	5060975	1.49515	27.258	7.0526	ATGNAIAR;DKEPIGSNEIR;DPGYQAPIDESLVK;LLTEQNMR
TGGT1_312050	8479600	3828000	9449600	4771300	6632125	4215800	1367600	5343000	6850400	4444200	1.49231	24.209	9.856	GAAGALLVYDITRR;GIYDLSNEAHGIK;LVSIAGR;QHGLIFLETSAK;TAQNVDEAFILTAR
TGGT1_306220	2206300	0	0	1292100	1749200	0	0	0	1175800	1175800	1.48767	77.236	2.6044	ELFEDAVDNLKEEYQR
TGGT1_229010	101240000	87992000	97222000	48088000	83635500	61411000	42883000	48692000	72410000	56349000	1.48424	107.34	175.43	AHAQLIER;ASGDVATRPFDSGTAK;ASGDVATRPFDSGTAKYPSR;ATTDVLFR;GIYPNLDELR;GIYPNLDELRR;HALSQAICDPNISAQYFEGAFR;ITLLILQQIR;ITLLILQQIRR;LSSVSFFHQHVDGASVLVR;LTPGIYR;QANVAAQVLHPLPAK;QANVAAQVLHPLPAKGVTR;RSKGEGESQPPTAAPR;SAEGTSESPPVPQLGTPPRPAPR;SKGEGESQPPTAAPR;SLYGGIANTLETPFADSEAVAK;SQESNVDAGSGTSTNEGGGTSEGPQVPQPGTPPR;SVDTGSGSDASTEQQAGEQK;SVDTGSGSDASTEQQAGEQKVVTPIPASK;SYDETTGESDHQQWKK;TASQSSLAPTGDNNSKVESIIAGSDTT…
TGGT1_316140	5243600	1939900	1737500	988390	2.47735e+06	1672400	0	0	0	1672400	1.48131	27.845	4.0017	ALGATAVDVNTPFK;YSSPYSESPGIYDREYIEEER
TGGT1_239752	12645000	11340000	14878000	606980	9867495	7408300	6842400	4158000	8431300	6710000	1.47057	102.14	33.373	AAVAEQEHASLEK;ALAESIDSFLADWK;AQGNDDASDAGGEYKGGAAK;EALAEQYPIGADVSDDHPEFR;ERPVFIAEPEDVLIAVK;IEIDPIHELFK;ISPLYLGQR;QALSDENAIR;QALSDENAIRK;TQGKHETEAAVATPAK;VAEPLPFLQKK;YLVIVDDDTLVNVR
TGGT1_245490	81382000	57403000	50505000	58148000	61859500	27353000	41932000	55609000	43570000	42116000	1.46879	74.533	70.064	AGFDLTTLPDGVSQK;AGYTEVFVNGK;CEEIDLCADKPCGPDEGVHECVTER;CIPEGDTYDCECNPGFVKR;FCNPEEECASHCGSAAAVK;FQENCDVNAICVHANREDGGAYCQCK;GCVEGNQCSLNPCGEQEAVQR;GGERDDEDLAPPPR;GTYCPEDFCCSK;IDFCQLQPCGAGTCTR;LIVVEDKETCK;LQCLPESTDQTDFDSK;NDPCGPETAVIQCYSHGTSYR;NFCYEEPCGTR;NRGGERDDEDLAPPPR;SCKIDFCQLQPCGAGTCTR;TDEGYKCDCPETHK;VLPDGNFICADPASCVGNPCGSSDAVDACIAGTSTYTCR
TGGT1_226430	19754000	15228000	14949000	12908000	15709750	10124000	2380100	8942500	21502000	10737150	1.46312	21.592	15.018	EYECAVAR;ISAGSSSPTR;ISAGSSSPTREYECAVAR;MVAAIPR;VLDLAPSFGEGPVEIVSR
TGGT1_257480	10611000	10149000	11907000	2835400	8875600	0	6227000	1173200	10805000	6068400	1.46259	76.051	11.703	AVESIDSLVEDAVER;DVWDQVVPAVVK;EQIVGHGLTHGVSIGPVINQK;FGAEVCQSEVVR;VPHDAPLSALYIAK;YVCVGGGHQ
TGGT1_318430	18494000	22341000	12980000	10335000	16037500	3046900	11659000	8039200	21193000	10984525	1.46001	54.761	16.852	CLDLYQLTPISGVDVR;DDLLAINAK;FEGSNDYSVLKDADVIIVTAGVPR;FTTVGGIPLPELVK;IVELDLTPEEK;IVELDLTPEEKK;SVESVKTLLAAAPK;TLLAAAPK;VLPCAAYLNGEYGVK
TGGT1_300060	8095900	0	6001200	2618100	5.57173e+06	0	2024000	2942100	6520600	3828900	1.45518	19.5	7.0044	NEVIVWDR;SGHVASSTYTLPSSYFR
TGGT1_233100	113100000	68933000	83476000	49593000	78775500	39568000	38923000	61102000	77607000	54300000	1.45075	32.061	72.36	AKDFNILLDDVSLTHLSFGPEYEK;AVRDQLVDR;DLQMVNITCR;FYGVLDR;IDTAKEVANTISK;LIGNAIK;LLGKEYDEK;MNVDPNVLKR;NNPAFLELR;NNPAFLELRR;QVAQQQAER;QVAQQQAERGK;SVVAQFNASQLITQR;TGVSELTGGK;TLVSLSGSR;VLPSIINEVLK;VLSRPDVPKLPTTYR;VYSEGTHFCIPLVERPVIYDVR
TGGT1_218940	21798000	16354000	16226000	11126000	16376000	6723300	4215300	8288900	25995000	11305625	1.44848	35.253	23.515	AGAGAFHTSGSTGGCPIPTDF;AVLESAWK;GAAATAFR;LPKPVTTEPFVFSSGSPYIR;TYLPFWASLTQK
TGGT1_234380	13672000	13256000	5908100	6996400	9958125	4963200	3397600	8411100	10768000	6884975	1.44636	38.654	14.531	DTTLDNLLKK;IPSAAAGDSPIK;LFTLNPETR;SLLRPQVGLSFIEGFMQPIK;TFGYPFYDTSLGR;VLESLGILDSK;VPDLTTEKFQEVWNSASTK
TGGT1_262620	153360000	132060000	136710000	73193000	123830750	104800000	38793000	54221000	145680000	85873500	1.44201	31.76	143.03	ADVFEDFQGR;ADVMTMPDGR;AIKELTDTELFDR;AVEMFNEYMLDGRPISVR;EGTASTEPTCR;ELTDTELFDR;ELTDTELFDRLIFVR;GCGIVEYTNVEDAQK;GVGTVLFSTPEGAQR;LIFVREDREDGQK;PADEQQQQLPR;QAGEVLR;QAGEVLRADVFEDFQGR;QVFISNLPWR;SKGCGIVEYTNVEDAQK;SKGVGTVLFSTPEGAQR;TSWQDLKDLFR;VYVGNLSWK
TGGT1_261780	2167300	0	1257200	518560	1.31435e+06	1470600	651910	844160	690810	914370	1.43744	36.34	2.6267	EFYCTCLPGFQPEGR;YQGCASDNAGSYR
TGGT1_270830	3470900	1072000	2235600	1521900	2075100	0	1658100	1377200	1323400	1452900	1.42825	17.524	3.7869	DNSQVLINCR;IVALNPNR
TGGT1_218410	222690000	122480000	145480000	80944000	142898500	82315000	89152000	96307000	135200000	100743500	1.41844	34.157	83.856	AGTMNVAALSR;ASVLDITDEVILEK;ASVLDITDEVILEKFR;AVVLMGK;EGDKVTASAATLLQK;EVGFPTTASAPHSILEAFK;GKAVVLMGK;GQIEIQNEVHLIK;IVAENKVPAPAR;LFALLEKYPR;LNIKPFEYGLAIQHVYDDGSVYK;LNVGFIFCIEDPAEVRR;MSEMPQLEK;RIVAENKVPAPAR;VLVVEADHVGSK;VTASAATLLQK
TGGT1_288830	103890000	73258000	91370000	39320000	76959500	37079000	48433000	64343000	69539000	54848500	1.40313	72.123	70.475	AGAAEPTPQWLGR;DVGRDHEYYNH;ELLHGFVLWASGVGEVPLVK;GLPVDAQLR;HAPTLAQQFPQLSPLK;HLDPNIYDVTVISPR;IIAENFPNVEGKPR;KVADFYEAHCTDVDFKNR;LADAAQELFSK;LLGTYPPDISAFAEK;LLNQPNVYALGDCAAIAPPR;LQSNEHLPADQFK;LRGLPVDAQLR;SEEAGKAPFGFSTAR;SFLAEIDAAYRPPAPTAQNAR;STVVGVDATSVR;TICLFDWLK;VADFYEAHCTDVDFK;VFNECPHPEEK;VVVLGTGWASVNFFR;YFPQLIPHVSISLIEGGSR
TGGT1_229180	1749000	3222900	1399300	665720	1759230	1294400	2000600	976690	775740	1.26186e+06	1.39416	136.1	15.109	AAQAQGEGQPQVEEEARR;AGAEDDYALAER;AYSSDEDLAVGSR;VLLSAWLGNLPLKQDETEGLR
TGGT1_243950	71308000	54568000	65645000	29371000	55223000	35531000	28027000	40823000	54376000	39689250	1.39138	30.221	65.933	AEGEAEAATLISEAIK;AEGEAEAATLISEAIKQHGTGLIEVR;AGVLLGSAGFVASSCLYDVDGGQR;AIEEKQVAQQESER;AIEEKQVAQQESERTK;DKVSHDIRDAITNR;DLQMVSVGLR;LLTTIGR;LPIIHQTLGPDYDER;NVMYLPSGVNMLLSQQ;QHGTGLIEVR;QVAQQESER;QVAQQESERTK;RLDAAKEIADTMAK;VINTTTGTR;VLPSIGNEVLK;VSHDIRDAITNR;YDAESLLTQRDK
TGGT1_215060	7415600	3362700	6927800	3350700	5264200	2494200	3346300	3998800	5381300	3805150	1.38344	22.138	2.2434	ILFLGLDNAGK
TGGT1_410360	51443000	52213000	47315000	15246000	41554250	4250000	24871000	46078000	46259000	30364500	1.36851	38.079	75.786	AQRPQDPEPPAPR;FFGPSHHFGGFTPLYDPAPDKR;HSSESLFPR;LVELDTGVASPVFAR;NVQAPAGVADASQEAGDVVEER;NVQAPAGVADASQEAGDVVEERTER;RAQRPQDPEPPAPR;RHSSESLFPR;SPGKLVELDTGVASPVFAR;TEEQAFALGPPR;TEEQAFALGPPRR;TERTEEQAFALGPPR;TERTEEQAFALGPPRR;TLLEEAEK;TLLEEAEKHGIR;VATVDAGANALFIGGGGLNGQFAK
TGGT1_214940	8833600	9663200	8032200	7027200	8389050	0	2663900	4830900	10958000	6.15093e+06	1.36387	34.573	20.804	KLYASSGLTAINDDPSLGCK;LYASSGLTAINDDPSLGCK;NFSGEDSSEIDEK;NFSGEDSSEIDEKEVSLPIK;VTGAGWDNGVLEFYVTRPTK
TGGT1_207760	5362600	3481100	5583800	3198300	4406450	1155800	2787700	3040400	5948500	3233100	1.36292	161.59	6.6239	ESSPRPGFEQPPEKDPR;GPIVLGIPCR;VLNIDIPR;YIELFDQIEEAR
TGGT1_263810	13867000	7803600	12579000	4848300	9774475	3716900	6312200	8092100	10659000	7195050	1.3585	23.749	9.203	AAPALEPPPSHAVAVDAPVVGGGK;AVKATENVVR;IVEHLPQTQAAIVCFPNR
TGGT1_301120	12314000	10623000	10608000	5997900	9885725	0	6030900	7366000	8463600	7.28683e+06	1.35666	43.892	47.824	ADQDAYAVESYKR;AGIEGSQVDQVIVGQALQAGCGQAPQR;ASTQVASLHAQPLLR;FLPKPVFLVSGAR;IILSLINVLHTR;IISYADAALAPVDFALAPDLAIRR;LGSLAIEGALR;VLNLDIKPLAR
TGGT1_251540	15948000	7407200	6601100	5267500	8805950	0	6152800	5353700	7999400	6.50197e+06	1.35435	35.31	12.055	GADGFGPSLLGDSPGFHFPR;LAGWTDNTHTATAGTPK;NRTECAFAEGQEVELEEKPLPSDSSPVTSVELPR;VLAGDFEGFSR
TGGT1_214320	107250000	55188000	69335000	45218000	69247750	33519000	48000000	58285000	65031000	51208750	1.35226	61.687	32.3	AIVHPTYR;ALGSPSAFR;ALGSPSAFRMELNSSPSVPLTR;AQQLTVWK;DNVDVEIQR;EAESLWDIPPESYASK;EIYGRDNVDVEIQR;GLSIEESPYFK;GLSIEESPYFKGK;GVSDDLTKGTEVV;MELNSSPSVPLTR
TGGT1_254470	4492200	2400600	1103900	690920	2171905	0	764420	2843000	1224300	1.61057e+06	1.34853	80.468	3.8918	KVLPQKPAVPR;LVNPAALQYGSR
TGGT1_266060	110080000	98619000	89581000	43814000	85523500	79812000	41124000	65019000	68045000	63500000	1.34683	31.512	58.072	ESAYANVPVIALCDTDSPLEHVDICIPCNNK;EVLYLRGELPSR;FSQYVGAQAIAGR;GKESIALMYWLLAR;LEDEEAAPHTAQADATQWGADAAAADWK;LLIVTDPR;LLIVTDPRTDAQAVR;LSLQEDSIAK;STSEGIHLINLAK;VIVAIENPADVLVISAR;VIVAIENPADVLVISARPYGSR;WTPGMLTNQITQK
TGGT1_288650	750940000	410130000	408590000	260750000	457602500	357300000	247710000	336540000	421870000	340855000	1.34251	47.912	253.29	AATVAAGNELFK;AATVAAGNELFKEALGHQR;ADESHEGQTKTPTSGVR;AKNLVVDPLPR;ASETGSGLAASFLNTVEVR;ATNQKADESHEGQTKTPTSGVR;ATYIPVSMYLSTDPTLTHEYEAAK;AVQAGRVGAALAR;GLDCMLGSR;GLVNFAR;HVGGFSGPFPMTLR;IGDFWER;LDHGACFVGK;LMLSTSAFSFQAK;LNLRWDQVGTSVCR;NLVVDPLPR;RATYIPVSMYLSTDPTLTHEYEAAK;SGQWRLDHGACFVGK;TEFIEGIITK;TEFIEGIITKR;TSWLNLWR;VDEVLSMVPADPFR;VDEVLSMVPADPFRLMLSTSAFSFQAK;VTGMDFFNHAAPVFK;WDQVGTSVCR
TGGT1_289360	1969200	1502700	1447300	883940	1450785	1328600	0	0	850890	1089745	1.33131	38.567	2.6049	IQPSHDFQTQTSELR
TGGT1_244370	6015600	2788500	4865900	1575500	3811375	2916600	0	0	0	2916600	1.30679	64.331	6.1947	LADEEFAELEEEIR;SGRDTADFPSSPSGVPSSEAGSSGSR;VTFLGLVWK;YGGVAQFEQFVLK
TGGT1_294790	8349300	3458200	5698900	3235400	5185450	4382000	2663600	3522300	5330800	3974675	1.30462	37.699	9.2096	EAPEAQPEKQEEPSKNEAQEAK;QLQDAQTAVLR;SQLNYLIPLNR
TGGT1_276210	2048400	2133500	1362400	0	1848100	0	766910	546530	2938000	1.41715e+06	1.3041	91.848	4.8076	AELPSLQVDAYLVSPLSR;GLQQCENAAR
TGGT1_254440	10008000	5662100	8622500	4209900	7125625	3114000	6654800	7133100	5220200	5530525	1.28842	17.821	13.338	EILGTCNSVGCTVDGK;MLDDGEIDCPEA;QVGGEVGASSVLAPK;SQAWEFSGTVK
TGGT1_318440	4806600	2140700	1059800	777460	2196140	0	0	0	1710400	1710400	1.28399	236.96	5.657	ANACLTFDAAR;NNAQDPPVSGAVSK;SLLVAAFAPTFIVGKPR;VAGDEPGESEGGGAANDEEEQTPVGRR
TGGT1_245450	8883200	6275200	3192100	2045800	5099075	988390	1197100	3968400	9759100	3.97825e+06	1.28174	15.379	3.7004	HQLEIPVETIEK;IYEGVDSR;LKLDAYHLLEASQSETAAK
TGGT1_213520	2310100	2551800	3873100	1420300	2538825	0	0	0	1981000	1981000	1.28159	55.116	6.6286	ETSFTENTTGLISVTR;IQGGTAFNVIPSEYFIGGTIR;VVELVENLAQAFR
TGGT1_312150	67034000	30308000	60650000	24644000	45659000	40557000	30146000	34610000	37440000	35688250	1.27938	60.669	52.755	AGSGDQQTDAAIGLDAVAFNK;AIGCPLDLANK;DAQVGSLER;EAPLPEAAEGSPCTK;ELTDVDDASFSTPLFPASDSNTDPTPTHDAHKR;GAAEGILGQGGDTDRPFEGR;IVALGFDSPTGK;IVALGFDSPTGKR;LIEENEEFFR;LSEGVGQTKPDASR;VRPGTIASPSWNVFK;VYNAGPALNLEDK;VYNAGPALNLEDKTKPLPAAVPGK
TGGT1_310030	26795000	20515000	18898000	14545000	20188250	10967000	11302000	16112000	24943000	15831000	1.27524	22.483	25.573	CSGVDLYVSK;GTCHSIAIDK;GVGIQIESK;LCVNSLISGAEFVNCR;TGAEQLELHGDTWR;VNSVIIDNCDNLR
TGGT1_220100	49787000	56513000	56780000	21306000	46096500	20693000	36793000	36887000	50477000	36212500	1.27294	61.039	62.149	ARPEVAECPR;DLHKPVVVSPDAGGVYR;ESLNDLFNVKY;FADGEVNIQFADSLR;IEASPLEEVVVTDSIK;ITAVIPYYGYAR;KITAVIPYYGYAR;KLGDALLFCGNSNEPLAR;LGDALLFCGNSNEPLAR;LSSRVPISAADVAR;SQENRPFDR;VFAFATHGLFSGPAIER;VPISAADVAR;VPVDNLEAQIIGLEYFHHK;VVAVDLHCGQIQGFFGPR
TGGT1_217540	5075800	2935100	9310600	2278100	4899900	5503700	2781000	2449500	4675100	3852325	1.27193	38.116	5.6942	GAAPLRVEIPLAR;IYIGSLPGEYTDKDVEREFEK;SSRPDGFGEEALPR
TGGT1_226710	6876500	2085000	0	2948500	3970000	0	0	0	3137500	3137500	1.26534	33.286	5.3116	LLFANAADAAYLLSEEHKR
TGGT1_286720	21913000	22559000	23719000	11266000	19864250	6159200	11578000	16136000	29019000	15723050	1.26338	31.035	43.182	DEKQQQEEGFYLQER;DHGEEDFVR;ETPTQPPAIR;ISGTQRDEKQQQEEGFYLQER;NAAQTPMAIEGGSSR;QQQEEGFYLQER;SFVLPDKVKEDQIK;SSSSGSAADSGNTLEGQR
TGGT1_259550	7716700	6765600	5542500	11106000	7782700	2248100	3590900	3674800	15134000	6161950	1.26303	82.724	17.253	DAVTAGADWVNDQTGESR;ILADPGLGISKNPEQSFELVR;LLDLDLLFFDKNGR;LVGWGVGESAQDR;VAGEVPLAVER;VAGEVPLAVERER
TGGT1_310470	34066000	18683000	9671400	12599000	18754850	1919400	20652000	17871000	19085000	14881850	1.26025	21.228	3.8097	ADAIPGR;ADAIPGRLQR;INTFIQR
TGGT1_219630	5676800	8066400	9501400	5466700	7177825	9258700	1665600	3029500	8863900	5704425	1.25829	104.13	15.472	ALDADFALWR;ELLPLLAPSFSRPR;LLCPLGVGDAAK;SLPSLPSLLAQAPHGTSAK;VGASAGEAEER;VLVLATHGEGEPTDNAR
TGGT1_233500	4027400	1062500	3791100	0	2.96033e+06	5515900	1463600	1851400	630420	2365330	1.25155	39.549	6.9738	SIVIAYEPVWAIGTGK;TATAALAQETHR;VLSEQLEAVR;VQVAAQDSSTQQAYGAFTGELSPK
TGGT1_217680	9357500	12409000	6628200	1820200	7553725	3164100	8088000	5762100	7169300	6045875	1.2494	243.03	25.466	DAAVDDRPLYALVPPLATLQR;EAVYEEDIRQEEYR;GGGGDNETELDDAGR;GSAKLEPVEAGPEAENPATR;LEPVEAGPEAENPATR;LETSGFNSDNEETLASSR;SALVDLRPQR;SVEAFEQIAAGGR
TGGT1_249030	4805100	5047600	9335900	5188300	6094225	4883900	0	0	0	4883900	1.24782	60.256	10.453	ATEPLIIAGDLNLR;ATPLTSGGQVQLAR;EGVAEAANTADSSKPNVSASESASR;QQVTPVRR;TLEQDKDCPFPYQTR
TGGT1_232730	0	1495200	1581300	1227400	1.43463e+06	0	0	0	1154100	1154100	1.24308	63.392	2.3413	IVVDQHIVPVAR
TGGT1_294040	2493800	0	1783000	1428700	1.90183e+06	1530500	0	0	0	1530500	1.24262	44.969	2.3065	LSLAEASQQLGSAR
TGGT1_247350	123810000	100300000	105680000	68213000	99500750	73264000	60153000	78090000	108970000	80119250	1.24191	33.676	53.517	AFAEGGWK;ALSGKINVAK;AMANAWEDLAK;ELTDATFEHDTQASTGATTGHWFVK;FKIQGFPTLYYLANGK;FYAPWCGHCK;INVAKLDATSNSITAK;IQGFPTLYYLANGK;LDATSNSITAK;LDATSNSITAKR;LKAFAEGGWK;MYEYRGER
TGGT1_294800B	21724000	29533000	10204000	20552000	20503250	33437000	18555000	6182500	8170300	16586200	1.23616	33.702	4.641	AGMVLTFAPVGLTTECK;DMKQTVAVGVIK;FAEIKTK;FAVRDMK;GCATFLAQVIVLNHPGEIK;GKTLVEALDTMEAPK;GYVASDSK;GYVASDSKNDPAK;GYVASDSKNDPAKGCATFLAQVIVLNHPGEIK;IGGIGTVPVGR;IGGIGTVPVGRVETGILK;IGGIGTVPVGRVETGILKAGMVLTFAPVGLTTECK;LPLQDVYK;NDPAKGCATFLAQVIVLNHPGEIK;NGYSPVIDCHTAHIACK;QMIVGINK;QTVAVGVIK;RGYVASDSKNDPAK;SGDAAMVNMEPSKPMVVEAFTDYPPLGR;SGKTLEEAPK;SGKTLEEAPKCIK;STNMSWYK;SVEMHHEVMEQAVPGDNVGFNVK;TLEEAPK;TLEEAPKCIK;T…
TGGT1_224060	53751000	33817000	35752000	26443000	37440750	20807000	21880000	27426000	51252000	30341250	1.23399	68.947	48.006	AHFDTGNLLALDLQNR;ATLPEFHAAAK;EAGVVNVEEASSSGAAR;FGEDVFFGHVQDPALVNHLR;FRPEEPSNAPGRPR;HMLELLGVDEDALPALR;HSVLAAVCGVTSAFEK;IMSVNPDSDGR;KLEPAYKELAAR;LRDVPGVTIAK;LVSPPFIAVFSK;RFGEDVFFGHVQDPALVNHLR;RLVSPPFIAVFSK;RNPAAVAAVESEVSTDPIVR;SEAASDEEEPRGSVK;TVVGSTFQQIVK;VAGYPTIFLFPHGK
TGGT1_257040	7004200	4572100	6029300	4398100	5500925	6471900	3794400	2903300	4696900	4466625	1.23156	24.051	2.7015	LNAYPVVAQASEK
TGGT1_248460	19320000	12384000	14057000	7604300	13341325	12361000	9726400	9611500	11899000	10899475	1.22403	24.405	21.564	DAEEKKNAAVSSTPVNQDEAAQEN;ICEELGDNENYPLSK;ILLYMGK;LFYFNNQK;LLADDWEELR;MEPCTVTVTDFTGGR;NAAVSSTPVNQDEAAQEN;QTYVLEVPDHETVGFLR;RLLADDWEELR
TGGT1_222910	14462000	21063000	22306000	7176000	16251750	6806400	10120000	19104000	17243000	13318350	1.22025	55.889	36.641	AASSTEKTYEPQGQSGSDTVPHSTFR;AVEAGVHVRPPTR;EAFPDRPLLQDPLLAEGVPAEPVPPSR;EAQLAAQGVQTHPPAAVR;HGQYANVVSTNDEEQGLTELGK;LQAAITGR;TYEPQGQSGSDTVPHSTFR;VPSPTSKPSSPDETSQAAEEASSSTCEATQK
TGGT1_315210	11153000	12841000	8667100	8418400	10269875	13590000	6105900	7129500	6928000	8438350	1.21705	115.84	19.481	AAALFNR;ALEPGMLEK;ASADGGVPLR;LLQNSPSVTGLLADNPFK;LQPLLQGCLGAWSLPK;VQEQKAQEELLRK
TGGT1_311290	4850300	7249000	6653200	0	6.25083e+06	3580400	6106100	7640700	3278000	5151300	1.21345	30.563	4.5237	AFGDDAATAIVK;ASWTDFAVPALYR;KAFGDDAATAIVK
TGGT1_227030	2025200	1265500	1931500	1419000	1660300	0	0	805930	1954000	1379965	1.20315	18.687	3.9453	AIPDAFIYFNPR;TLSPVLFR;VDVVGVIPVDCSEFDCK
TGGT1_305850	9002800	7911600	15210000	6272100	9599125	10812000	5754100	4090100	11374000	8007550	1.19876	39.168	19.956	AAPAPVVSPVAYGSSHGPSLVGK;GQPTGPAPPRGPGGDFAR;NLPLDVPERELENLLR;SAGVSPASVVPLQAGAYGNFAVNVHPNFAR;TELLLNASGAPTGR;VALTFETR
TGGT1_315320	92157000	53511000	49362000	47058000	60522000	68134000	29262000	40814000	65234000	50861000	1.18995	34.236	60.682	ANLQGETPLAEFFGEGSK;APTGDPSQNSDGNR;CSPPVDSGDTADGKK;CVVTVTVPADPNANTCTVAK;ELPKTEATYCYK;GGISVEVDPATK;GGISVEVDPATKK;LADVLPSATFQETSSAHVFSVK;QSMTLMITKDSK;TEATYCYK;TKCVVTVTVPADPNANTCTVAK;VSFSCGTDMGNVLPLPGDNNTITK
TGGT1_319920	394970000	292680000	348620000	206730000	310750000	52209000	200490000	387330000	405680000	261427250	1.18867	70.289	265.65	AAPVVPQRPQR;AVSLALDETPILNSK;ELLENPAMMLLHLR;ERPAPVSEPAAASPSVGAEASSTTFSASPATR;ERPAPVSEPAAASPSVGAEASSTTFSASPATRR;ETLVAHTAK;ETLVAHTAKK;ETTQVQLMGFSR;FNAATGDSYTQFGSHNISVAIDTPNGLVVPNIK;FTGTIVK;FTGTIVKLHQK;IGAPLMDIDVEAGEDHAEEEEPETK;IMTCAFTADHR;KYNCRPTITAFLIK;LADIGEGIAQVELLK;LQELATANK;MRETLVAHTAK;NGLITKEDVLK;NVQDLNVLEIQAELHR;SGQAFDEDLVER;SGQAFDEDLVERR;SGQAFDEDLVERRR;SMNETVKVPQLNIGDEYDITELTK;VKELLENPAMMLLH…
TGGT1_246982	2844000	3692500	2604900	1467800	2652300	3524400	0	951520	0	2237960	1.18514	113.65	5.2576	ANVSSLDCALPSPLVLVPVR;HDSPWLESLEPVDLPDVR;TEAPAATASSEGGKETDLLAER
TGGT1_231630	23510000	18658000	34640000	7890100	21174525	21440000	8960300	18096000	23002000	17874575	1.18462	50.171	22.937	ILEPLVQER;LVSGVVATQGEAR;NVMTPQYR;VVEVLKEEIQER
TGGT1_260500	12634000	5468500	2185500	2046900	5583725	8109800	4667300	2326500	3821600	4731300	1.18017	29.924	4.0324	GAYIDVYR;GAYIDVYRK;LCADVTGGR
TGGT1_292920	47611000	47546000	43790000	27795000	41685500	19683000	38538000	38584000	46475000	35820000	1.16375	95.158	55.319	AELLEHLGTIAK;ATLQGAPDAQLK;AYLWSSDGAGEFNVK;EGVLDDAHHGSK;ELISNAADALEK;ELSEEEASEAGLKR;ENMQNSVLIEK;FKDSLLNLLR;FSSFVNFPIYVKEEDGK;FVAIDAPEEDFEPLLEEDKEGKK;FVQNTLGSR;GDTMPTGVAEDDKAQPDSSSAQTDSTAGSEVEPR;GVIDCDDIPLNVSR;ITSQQALWLQTSATEDEHRQCFR;LFQPANEVGVSLHSR;LNNLLEVTAQYAYHHNESATAAADLTSPK;LSQILVR;SDATSATTNDGVADSEGEVHTFK;SDATSATTNDGVADSEGEVHTFKAETK;TDAPLSIK;TFTLQDTGVGMTK;TPAVVTGFLSSTLR;TPAVVTGFLSSTLRK
TGGT1_240280	45020000	29307000	26519000	18840000	29921500	35809000	21213000	21723000	24117000	25715500	1.16356	48.553	24.417	AAANALGSDAVDEYAK;AVLCNEVYPHVR;AVVQYSDGEQMR;ILLAGAR;LTTLYNFLEAGLVDK;VEQTNPDVITTTNFVFPHDIK;VSDKYPDTAR
TGGT1_316310	14907000	13388000	9557400	8501700	11588525	0	6415300	14595000	8872400	9960900	1.1634	22.55	13.319	EFTSVENFKDEFSK;KNDRPAYIK;LNGFIEGTAFAGK;TLEEVIR;VAAGHFGSGWAWLVWDK;VGIEQTHDAGTPITEPMK;VPLLCCDVWEHAYYLDR
TGGT1_219550	166640000	111980000	90664000	60941000	107556250	45686000	74386000	123720000	126280000	92518000	1.16254	50.125	49.849	EAVTFLCHIR;ELAHLAVK;KPASPVVAVQSPGR;KPASPVVAVQSPGREEK;KVPEVNAFIEGNEIVYK;QPGEYVK;SELNPAFQER;SSVPQPAPSVSPPKPAPAPK;SWPELEKELAHLAVK;TEAAKPVSPPEK;VPEVNAFIEGNEIVYK
TGGT1_208030	232420000	171760000	437220000	202700000	261025000	326050000	157680000	103850000	313190000	225192500	1.15912	63.021	165.93	APTIGEPVPDVSLEQCAAQCK;AQTIGEVK;AQTIGEVKR;ARCQAEKECSHYTYNVK;ASSLSECR;AVDGCTHFTYNDDSK;CQAEKECSHYTYNVK;CTHFTFNDNTR;CYLIGSGFSAHR;DREEADAVGSDDGLNAEATMANSPDFHDEVECVHTGNIGSK;ECSHYTYNVK;EFCDFGGSIR;EGKPDLYDLTGGK;GFSAFKER;GRGFSAFKER;GVLGVTSGPK;KTGVTGVTVGPR;LDLSCVHSDNKGSR;MQLYSSPGDR;NDVDGVVSGPYTFCDNGENLQVLEAK;NDVDGVVSGPYTFCDNGENLQVLEAKDTE;QFCDEGGK;RNDVDGVVSGPYTFCDNGENLQVLEAK;RNDVDGVVSGPYTFCDNGENLQVLEAKDTE;S…
TGGT1_310420	10685000	9280500	8005700	6283300	8563625	7273900	3329100	8134200	10991000	7432050	1.15226	22.925	4.0267	ESGSAASPEKPANPEPAVPAAPVEK;ESGSAASPEKPANPEPAVPAAPVEKK
TGGT1_258130	0	6521900	9953800	4344800	6.94017e+06	9207800	5611600	4823600	4471500	6028625	1.1512	23.872	4.1042	IASQPTGADNR;LVLIGDSGVGK
TGGT1_305270	114100000	356950000	393720000	98584000	240838500	110860000	209610000	219670000	300120000	210065000	1.1465	82.34	154.8	DADLALGQLSSMLVK;DEPLLLSPK;DLNVPLR;ELDESVLLSEIAAK;ELDESVLLSEIAAKDEPLLLSPK;FTPAYTAIVTDPSGSLYHVPLGR;GIPAYPEQQLK;GSGYDYSADFYSTTESLNK;GSGYDYSADFYSTTESLNKVKEEAAR;ILQSPFAQE;ISVLVNVECVGIIK;KIEHVQEPPSPPVPPESTEGR;KIEHVQEPPSPPVPPESTEGRK;LGQPFPVYAGR;LQPVFGGTSLR;LTELGPQVEAR;MAIELLQDTLR;NRDLNVPLRK;QCGVLWTR;QIVPSYVPLGGFR;QSPCFVGYAR;RIYQHLPR;RVVSLFFTNPFAK;SEAIAVHR;TEPNDAFAR;TEPNDAFARR;TSVLTHIDIR;TSVLTHIDIRR;VKGS…
TGGT1_238010	0	0	2608200	0	2608200	2613400	2395900	1923700	0	2311000	1.1286	18.561	3.3549	LTSDYDALDVANK;QAVKELYDVDTQR
TGGT1_204340	19204000	13111000	11083000	7134800	12633200	19898000	5164100	6372500	13438000	11218150	1.12614	97.297	17.909	AAVSDDGDAVRPTVVEGEDQELLLKPIGK;EFEVNKLSVDDFLTR;EHVGNQPYHFFPSER;IVPTVDAAPR;LKSDTQCIVAAEPATPK;LVCPSLEHLFILLR;NILNVVNEEALLR;VSNIKGELQR
TGGT1_290600	40377000	27063000	24424000	20766000	28157500	27725000	19305000	27565000	25687000	25070500	1.12313	35.09	30.942	FVNDPETK;IAALEDAGVHVVR;IGIMPGYIHAK;LIGPNCPGIIKPGECK;MGHAGAIVSGGK;MLEVMQAAGLH;QALLSQNKTR;QGSFHTEQCLAYGTQFVGGVNPSKK;VICQGLTGK;VKQALLSQNK
TGGT1_261760	2380100	1189500	1965000	1015800	1637600	1469200	0	0	0	1469200	1.11462	49.366	3.5956	EANTEDENIPDVAVSSR;YSSGGYTPLDK
TGGT1_214290	13647000	13782000	19110000	9949900	14122225	0	7724500	9191600	21142000	1.2686e+07	1.11321	27.904	26.603	AGAEVVVASVEDTEIVR;IVTSVGPSSAIEFALK;LIAAICASPAVVLQTHGLLQGEK;LIEVLYNKEQAK;VLVPVAHDSEEIEAVSIIDTLR;VLVPVAHDSEEIEAVSIIDTLRR
TGGT1_220950	36910000	17155000	29082000	16133000	24820000	34002000	24026000	8649900	22780000	22364475	1.1098	35.62	10.588	ANAEGTSLAITR;FFGPSHHFGGFTPLYDPAPDKR;LPLLGGGIFR;LPLLGGGIFRR;LVELDTGVASPVFAR;SLESIGR;SPGKLVELDTGVASPVFAR;TLLEEAEK;TLLEEAEKHGIR;TTIAGVIGAAAAYNDTPAGQQYPVQGLR;VATVDAGANALFIGGGGLNGQFAK
TGGT1_283510	1295800	1827900	2695900	0	1.93987e+06	0	0	0	1750900	1750900	1.10793	34.742	12.599	VLVLTSSDNPDVVLEAASR
TGGT1_249780	1693700	4047200	0	937660	2.22619e+06	0	0	2017500	0	2017500	1.10344	35.517	13.653	LHPDAPLPSSPFSPSAPPSSSYPFFPAR;LLNATAEEQETPEEAANR
TGGT1_220400	20438000	15852000	12048000	11641000	14994750	16981000	12456000	11382000	13830000	13662250	1.09753	12.948	16.648	ASGMGVDENCVAR;FGVYDCGNK;GALPANDCR;KLDGATAVALEAHEMGDLAPLA;MTYASSKDALLK
TGGT1_219750	8886300	9639300	5316700	2145700	6497000	13986000	1756200	0	2085000	5942400	1.09333	12.453	6.9865	ADLIAYLVDASNK;AEPDVQVPSGDIK;AGPNLHGFIGR;ERADLIAYLVDASNK
TGGT1_223050	19100000	21080000	23037000	14586000	19450750	18876000	11941000	15095000	25671000	17895750	1.08689	25.83	11.233	GGLEGEEQRLHR;LIDLHSPSDVVK;NLQVAGPVR;NLQVAGPVRLPVK;VCTELINGAK
TGGT1_273960	25425000	17803000	17481000	14254000	18740750	19167000	12139000	15983000	22356000	17411250	1.07636	39.935	19.021	AQVVAVGLGR;DANPSDILPLGDTILVK;IPVDVAIGDWTIISR;SAGGVYLPIESK;TASGLYLQPTGSER;VIEVGPGEVNRETGAR;VQTTTEERDANPSDILPLGDTILVK;YGGESYAFVR
TGGT1_290730	1490700	3573000	1661700	2057900	2195825	0	0	1753600	2375700	2064650	1.06353	41.534	3.3614	AFTFSGVGTHSGIK;WSSPGALSVDDPVFSSDSR
TGGT1_235402	81440000	48469000	52099000	21455000	50865750	0	49468000	25920000	68112000	4.78333e+07	1.0634	127.66	2.3544	GVATVSLPR
TGGT1_255410	6604000	2827500	2992400	0	4141300	3972900	2769400	0	4964900	3902400	1.06122	17.53	2.1406	AEAQEDDVSVPVGEHSK
TGGT1_314820	4127700	2692700	3668000	2621000	3277350	2650600	3085700	0	3557200	3.09783e+06	1.05795	8.4786	5.5662	ETVYQQGQVLTR;QCLKEPYR;SSGVSFTR
TGGT1_310780	3584500	6780100	7094300	944590	4.60087e+06	7570800	1032200	0	4450000	4351000	1.05743	36.283	23.337	DSSSSESTVTPADEAASESEEGDKTSR;KGILTGLGVAATLAAAAAAAK;LPAFSDSVSVSTEDSGLTGVK;TQATATYYHPAAVPPPGPSVFVFTPSSVQPGAEVTPGYSGLQLR
TGGT1_222360	883480	2031100	6916000	0	3276860	0	3104300	0	0	3104300	1.05559	83.348	5.4019	AAQAGGDVENLLR;AGADLIDSLQGAAEDSHILLR;LLNLFAER
TGGT1_232350	188610000	198220000	146070000	122750000	163912500	205550000	105980000	134720000	175570000	155455000	1.0544	35.548	157.53	ALDLSHVTSVVDTNVSVR;APALVQR;APALVQRR;AVAALQA;DMFIGLPAVIGGAGIER;DVQATVIGTHGDCMVPLVR;EIGQNIKK;ELADVVLYDVVK;FIKDGVVTEK;FLGQGSAYYAPAASAVAMATSFLNDEKR;NDLLPFNSK;QLEEIAEHTK;SVDDVMALNK;TFIIVVTNPLDCMVK;VIELELNEEEKK;VIELELNEEEKKQFQK;VIPCSVYCNGEYGLK;VPGKPDSEWSR;VPGKPDSEWSRNDLLPFNSK;VSGGEIVR;YITVNGYPIQK;YVADALSVSPR
TGGT1_225940	7094500	6318300	7282300	3491700	6046700	10304000	4673600	3255700	4757900	5747800	1.052	33.734	7.7248	EAAADGPTVR;ILEPDTPLEK;WSNTPLSGPGVLAYIEPK;YYDGWATFLK
TGGT1_251810	12081000	9323200	8656700	6036300	9024300	11928000	5351900	8151800	8882600	8578575	1.05196	17.468	6.3811	AHIVGLDIFTGK;DSEGNLDEVATQVK;VVDYSTSK
TGGT1_213030	2909100	7037400	6425400	876570	4.31212e+06	2733700	3736100	3414100	6521400	4101325	1.0514	35.227	5.8423	AGSSAAGAATSASATASSKDR;EVSDGYSPPSLQTGSDATQKR;VIQLIDADDRVR
TGGT1_247520	0	6574900	8756200	0	7665550	2354000	1225000	9090800	16628000	7324450	1.04657	26.332	13.404	GVQGGGPPARPPSPSPEEEPIFGTFVK;SAYPHHPTEDSTGGGGSPSHTR;TDGGGVRGVADSGGNKGR
TGGT1_225220	1215800	1523000	4948700	827410	2.12873e+06	0	2025000	2050800	0	2037900	1.04457	90.017	7.0751	EGGEILGDQTPGAAVR;LGEIHPEIFQAAEDEASQK
TGGT1_261440	2851200	2766300	10897000	2675800	4797575	7764400	4063600	3925200	2622400	4593900	1.04434	30.509	10.75	AYDNNDIAEFVR;LCSSTCEIEKLEER;LQDCKDQDVADAANLLLVR;NGGVTQLVR
TGGT1_201840	1462400	0	2012800	0	1737600	0	0	0	1669900	1669900	1.04054	66.932	2.4661	FIGDINFSPVVDSR
TGGT1_321530	1504800	0	1195300	1277800	1.32597e+06	0	1276300	0	0	1276300	1.03891	47.55	2.003	LVSLSEQELMDCSR
TGGT1_240860	11238000	6756300	14665000	6083500	9685700	0	6233000	7453200	14358000	9.34807e+06	1.03612	31.851	18.249	AAEVLDSGSALVVFPEGTR;LAVEQPDVEIFPVGIHGTHK;LQPFKDGFFR;LVDAGTAYVK
TGGT1_272290	937330	4741600	4952300	2343300	3.24363e+06	4711100	1575800	0	0	3143450	1.03187	49.988	12.895	CIILDESSR;IEAYLMAVPGLK;IVACSTPYNAR;QGTDITVLAYGK;YTSGGAFDVPVVIR
TGGT1_256000	11907000	5372100	6413500	5526700	7304825	4291200	5341800	8142600	10729000	7126150	1.02507	26.148	4.5839	EVENLTGNYVAALGAYR;LVLPVHAEV;NCVGISCR
TGGT1_269190	33179000	62358000	75027000	20442000	47751500	79620000	37214000	33742000	37353000	46982250	1.01637	105.13	43.573	AAAGNIIPSATGAAK;ALADAVAAGDLR;DGVVSPGTGLDR;GADYVCESTGVFCTTEAAAK;IVNEAGPEAR;LGINGMGR;LTGMAFR;LVDLIAVMAAK;LVSWYDNEYAYSAR;STTYEEIKK;VIDENFGLVEGLMTTVHAATGTQK;VPTLDVSVVDLTCR;VVSCASCTTNGLAPLVK
TGGT1_253690	5022000	8312400	8596400	0	7.31027e+06	0	0	5696900	8828000	7262450	1.00658	12.277	4.3385	EATSQQVAAVEVSAPISAAHAVHPPPAPPLAP
TGGT1_228630	12978000	18523000	22539000	9391400	15857850	11363000	12922000	8348400	30512000	15786350	1.00453	34.744	25.836	GCPIAGHIEVSVSNEKPR;GTLQATGASSPISSQK;GTLQATGASSPISSQKEVSVGAGRDTR;ISWGSGSGQQAVTATPSGDK;LGTNLQAK;SEMWLTGDIVTFEHVR;SSASSEPAPALVTPGAAGEPVR
TGGT1_211260	2826400	2691600	2658400	401510	2.14448e+06	2206100	1423900	2430100	2493700	2138450	1.00282	47.826	4.7402	ELQNQAMNPAAASQR;NLSPTLAAFLVK;VAALRPNVVYGQAR
TGGT1_236650	6621600	8704100	14214000	2273800	7953375	16626000	7021300	4629300	3564200	7960200	0.999143	59.937	9.1955	GAEICVACPGR;GCAYTFFTPDKPR;ILIFAETK;LIDFLESR;NFYVEHPAVANMSAEEAER;SGGFGGGPNALPLGSRPY
TGGT1_222020	4705200	1546800	3276100	3615600	3285925	1976000	765370	945800	9477900	3.29127e+06	0.998377	62.977	4.296	AHSSTAGVTQFVSR;LGLSNEFSHVSTGGGASLELLEGK
TGGT1_232230	22356000	12512000	17917000	11892000	16169250	9382900	13285000	17430000	24817000	16228725	0.996335	11.661	14.936	LIIISNNCPALR;SEIEYYAMLSK;VSCLAVTDPGDSDIIR
TGGT1_288500	231500000	161230000	200630000	92153000	171378250	66136000	133140000	177210000	314490000	172744000	0.992094	60.336	118.91	ARFVVVSACGQSLLLAQR;FGPTALPLPMLER;FVVVSACGQSLLLAQR;INPGTGIIFNITPSPGGTTCLGNAELDMR;IVPSIKPEDLTYAQGYGGVRPQLIDK;LGANIDEK;LGANIDEKLFKR;LLLGEGK;LNTVLFANDVK;LNTVLFANDVKK;LPFAAVHGDPDLVAVGK;LPPSERDLVVQK;MALAVGDTECEFMEKR;NFLFEVPK;NFLFEVPKLNTVLFANDVK;NNSQTIHCGDIETNYTVEK;NNSQTIHCGDIETNYTVEKAK;QSTPSISTGR;QVDIQTSTELLDLKHDGDTFSIK;RLGANIDEK;RPSFAVVASCPR;SDSACAIFIPDEHSAVNYYHLAASFVDQAKR;TIAEVEPR;TLLEGEYPVAH;VINPDIN…
TGGT1_316540	9965500	9010700	13067000	4952100	9248825	14359000	0	0	4427500	9393250	0.984625	18.39	8.3944	DITDAQCFVSFLDDEIKK;NFMNLTFNQK;VRPIQLDDIAAVLYGSDPR
TGGT1_202630	15172000	14185000	23367000	8761100	15371275	2754500	13622000	16894000	29257000	15631875	0.983329	128.43	45.607	AAEEIFIGAISSGAADDIQK;DFEAATER;EILEFVTFLK;GALLVGPPGTGK;IAVLLGGR;LAPTIDAVALSER;LGLVDYSLQQGGEQNFYRPYSEHTAK;TIAGLPSPVKDLLSSHQR;VIDDEVSQIINDQYER
TGGT1_313230	4207800	2081700	5014400	4914400	4054575	5979000	3323100	3106000	0	4.13603e+06	0.980305	39.126	14.619	AALQAGQEVGDDEVTINIK;DGTSSQGATGAAVPK;VSPEDIVKCEEK
TGGT1_316330	3043600	3003800	3630300	3995100	3418200	0	0	3359000	3620600	3489800	0.979483	31.448	6.9045	NSSGAIFNNAAQAWNHEFYFK;SMKPASAGGGGEPDGLLKK
TGGT1_280740	6140800	6340100	6968900	2826400	5569050	4767500	4611600	7124200	6269400	5693175	0.978198	24.664	9.2477	AGDIIVFK;AGDIIVFKVDGR;DIPIVHR;GDILFLVDRGPDLK;GDNNSVDDRGLYAEK;VADALATPPSGEEVKEENK
TGGT1_225930	1610900	3359400	1880500	1763500	2153575	0	1475500	2929300	0	2202400	0.977831	27.89	2.2124	EANKTNDVVDAQLAACLPK;VVIAYEPVWAIGTGK
TGGT1_313390	3999100	864450	1342300	893560	1.77485e+06	0	0	0	1816900	1816900	0.976858	36.357	5.3947	SSITPGTVLILLSGGHR;VDISGVDVSSIKDEQFGASK
TGGT1_258730	4317200	1488900	3257100	2589600	2913200	2573400	3443600	2097600	3897500	3003025	0.970088	16.684	3.2334	ILELQAAR;KVQNNPLLK;LANSVNNLQSK
TGGT1_205700	55208000	59523000	49052000	37957000	50435000	63568000	41927000	44088000	59006000	52147250	0.967165	38.193	21.106	ALCTGEKGTGR;FADENFSYK;IEFELFADVVPK;IIPQFMCQGGDFTR;MNGTGGESIYGEK;SGKPLYYK;VFFDISIDK;VFFDISIDKKPAGR;VVAGQEVVK;VVAGQEVVKMMEAEGR
TGGT1_309752	156530000	105020000	80536000	86529000	107153750	32448000	95108000	162970000	155770000	111574000	0.960383	53.388	101.33	AAQLAVK;AQVLAGGR;DCTQIEVNPLVETHDGR;EAEQEAATFLSESPSGDGEPVDFVVK;ENGYQGGVQVCESPR;EVGFDKPVVLR;EVGFDKPVVLRLEGTNK;EVGIVAEK;FAVASTAK;GAGGPILIGSAR;GGTSIEDIAHNYPESIHK;GLGFFRENGYQGGVQVCESPR;GLYELFR;LCNKVLVTER;LNFDDNAGFR;LREFAELLGFSGDRLEAACQCIR;MPIDINQGISEPR;QKDIFSQR;SKDCTQIEVNPLVETHDGR;VASVVDAAAK;VASVVDAAAKANLK;VLVCDAKLNFDDNAGFR;YVAILMDR
TGGT1_231350	3598400	2521400	6580600	1835400	3633950	0	1661600	3448900	6242900	3.78447e+06	0.960228	96.894	9.4924	ALCQNIAER;AVDASEVDIYHLPR;FSVVNQVGSLLAR;GFGYPVALEGALK;NGSPLLVGSVGDQLFVASEPAALAR
TGGT1_208790	11016000	4873700	8599300	4612000	7275250	0	4416900	7223500	11109000	7.58313e+06	0.959399	33.587	37.536	ASSAATSLAPSSSAAVPATANK;ASSAATSLAPSSSAAVPATANKK;ASSAATSLAPSSSAAVPATANKKNPEPK;DGFTGLFFR;FGDTAANVGVLAALDANPR;TALASCGAAGWR;YALIGFASSVVSDTCSNSIR;YGGTTFGSIK
TGGT1_324600	106660000	115070000	131340000	63314000	104096000	123350000	86598000	92376000	132590000	108728500	0.957394	20.266	24.378	AVMTNGLLEVK;IAEIQAPAEIR;ISCIQTHEK;ITWRPGVDIFFDKK;KKVEVLLPGAAQGEK;KVEVLLPGAAQGEK;SFQLPPNAVEDSVR;SGNLLLAANK;VEVLLPGAAQGEK;YGANLVLSIHERPTGFFFR
TGGT1_263040	24632000	20627000	31894000	15501000	23163500	24883000	22719000	21897000	27692000	24297750	0.953319	24.001	20.916	AFEPLLLLGK;AFEPLLLLGKER;AVVAFNQK;DILVAYDR;FQDVDIR;FQDVDIRVR;NAVAVALCTQGK;VNGCPLEHLQPEALK;VSGGGYVAQIYAIR
TGGT1_239890	5347800	4414500	4879400	4185000	4706675	2232400	2962700	5464600	9216800	4969125	0.947184	26.623	19.868	KVVLEIVKK;TAGLDVSVPELVANDTAR
TGGT1_215460	3725800	2119800	2600800	2130600	2644250	1824400	2436000	1470300	5476900	2801900	0.943735	30.375	4.8929	LKTNPLLQR;QFGVDILHPSR;VSDSQSIVVFGLK
TGGT1_268890	113350000	73402000	62054000	47251000	74014250	19073000	59212000	79758000	156920000	78740750	0.939974	60.436	61.077	AAVEAALDALAEK;AAVEAALDALAEKVQEAAEPK;AIGIACQYVWDR;DGQEIDPVR;EHQELFR;FTAQREFALK;GLTAILTETSTLHAEK;GLTINECLAKLPR;HDLWKPALADALSLIAK;IAEDTLASGR;ILGLPIERPK;KIAEDTLASGR;LNGAAPTRENVKK;SFRDGQEIDPVR;SVCGGLSNAEAR;VIPGYGHAVLR;VLDAVPPSTHPMTQLVMAAAALQPTSELAQAYR;VQEAAEPKRELLK
TGGT1_213280	54601000	42227000	46802000	40678000	46077000	56394000	36895000	39887000	64067000	49310750	0.934421	20.782	35.331	ILVHSGDSVTIQCPGAIASNPQDVSK;ILVHSGDSVTIQCPGAIASNPQDVSKYVCPGEEPNCTDATK;SNYGILK;YVCPGEEPNCTDATK
TGGT1_234420	71149000	65630000	115380000	40540000	73174750	32464000	65156000	116510000	99649000	78444750	0.932819	66.762	80.577	AFEVTKLQEQTK;ALKELDSSPNAAK;AQAEHARAEAEER;AQLEAEAYQK;AQLEAEAYQKK;AVLDRVDEQFEFPLPAVEER;EMEELATVR;GMAETVLSWK;HMLLYGAPGTGK;IKQERENVDIHLR;IVLEEELAER;LAHFDQDIDTVER;LAHFDQDIDTVERR;LFSWANK;LQWTTNSLIASK;LSGAQTEASTQI;MFFPSVGGSGAAGAAPTLTSQK;QFLDEYIHR;QLQKEMEELATVR;QNEVWLEQQHQQFLR;TINHAQEQERVTAQYR;VDEQFEFPLPAVEER;VNVPGKDDDITGKFDPTALER
TGGT1_309560	48684000	25035000	25900000	18417000	29509000	43066000	20497000	28570000	34610000	31685750	0.931302	29.275	31.199	MDTKSENSIATGVGPTPVGR;SENSIATGVGPTPVGR;SENSIATGVGPTPVGRVPSYYDPEIGGAAR;TAQEEIDER;VPSYYDPEIGGAAR
TGGT1_313290	7259600	3605400	3586600	562880	3753620	4699700	6261900	1914900	3352600	4057275	0.925158	46.04	5.789	AGAAPEFHASPQ;IEGGVLHGK;VAGTGGHSPTENTER
TGGT1_263080	19373000	12478000	12841000	8127100	13204775	7549900	10756000	17100000	21905000	14327725	0.921624	14.407	21.191	GKPTAGSCAAGTAVVNPEDPTK;LLDPEINAGLTPTVFMR;PAPAASGAAAVLSK;PAPAASGAAAVLSKDIAR;VPPETQDPETQAK
TGGT1_289600	0	2755200	2007000	821440	1.86121e+06	2443800	1837000	1855800	1950800	2021850	0.92055	29.649	2.2987	LVLLFDLPGFEKK;VTTIPGGTTTTTK
TGGT1_215980	40777000	20775000	32784000	13251000	26896750	23968000	18047000	36558000	38838000	29352750	0.916328	24.466	17.553	ALISILEGMR;EAEELVEREEEEYNIEVE;HWNDTTSICR;ITDDLRNAK;ITDDLRNAKDQLR;KHWNDTTSICR;LTTSATVR;LYESVLAFR;LYESVLAFRR
TGGT1_226590	4218900	13335000	17917000	9124400	11148825	363540	5482600	8303400	34693000	12210635	0.913042	34.488	17.216	DLTTAETFHWEHAEAETPAQQIVSVNGR;DLVELFLVHQK;HHLNPDGTMR;NIPFWPR
TGGT1_225550	2564800	1182500	2404300	0	2.05053e+06	540500	1512100	2546700	4442200	2260375	0.907165	48.394	6.3237	EIEDIGTQSLASPADGVVTALGDVSSER;FVVLHLKPK;HLGGDVETR;QPFEYSVGQHVGEFR
TGGT1_310320	2060400	2344600	2795300	1252900	2113300	3424400	2085200	2037500	1787300	2333600	0.905597	64.101	18.664	AATAGGQSTQARPAADLEPQR;QAGEVHGPGDSPGDTSR
TGGT1_232300	7006700	23746000	29555000	8042600	17087575	23952000	14091000	10914000	26629000	18896500	0.904272	28.637	14.714	ACYGVLR;FGFAPDSVELFAER;FGFAPDSVELFAERVENR;FKDGYLISTGEPSK;GCEVVVSGK;GLCAMAQAESLR;VTPIRTEIIIR
TGGT1_258060	34037000	12397000	28715000	21848000	24249250	4089000	16754000	27185000	59690000	26929500	0.900472	23.334	34.023	AASLKLELQNIER;AVLLDLVEGK;MPGVAYLR;NIGLFNLLQHHNFAGLSVNNAK;QAADLENPCR;QQSAAVENSLVR;RAVLLDLVEGK;SSCLNAFSSFDACR;TGLLKQQSAAVENSLVR;VMWTDLVQGKPDVEDKLSVDAR
TGGT1_289680	35338000	22385000	22789000	16195000	24176750	28072000	24602000	22714000	32012000	26850000	0.900438	24.996	31.128	AAKDEYYDYLYK;AQIWDTAGQER;AVSVEEATK;DHADPNIVILLVGNK;FTRDEFNLESK;GAVGALLVYDITKR;IHLDEERTDSQIR;QIEDNPQSTTQPGR;QIEDNPQSTTQPGRGQK;QSFENVER;STIGVEFATK
TGGT1_260180	12762000	1986400	6657400	5433900	6709925	808530	4961900	12074000	11978000	7.45561e+06	0.899984	17.94	15.155	AAPENVKVACR;AFAGAAAPLGVK;AFAGAAAPLGVKGR;LGYHVFINEEK;LYPDYSQNYFDTK;VFEDADNVAMAVR;VYLDDETTVEQLK;VYLDDETTVEQLKAQIYGGK
TGGT1_208370	11993000	7587800	11148000	7682500	9602825	0	7449200	7038300	17586000	1.06912e+07	0.898202	124.81	12.564	ALTQTIDNNFEDFSR;ETGASNALSEEHATR;ISGTQALIQR;LLKVETELLK;LQEEHQLVLR;LQIGVVATELR;QSVLALLRR;VEALSYACNR;VSSATAAAQSVAAALAEFEK
TGGT1_271050	767420000	542780000	545260000	504260000	589930000	717400000	390400000	504900000	1026500000	659800000	0.894104	18.981	323.31	CVAEAGAPAGR;CVAEAGAPAGRNNDGSSAPTPK;DCKLIVRVPGADGR;GPATYTLSYDGTPEKPQVLCYK;GPATYTLSYDGTPEKPQVLCYKCVAEAGAPAGR;KLTTVLPGAVLTAK;LIVRVPGADGR;LTISPSGEGDVFYGK;LTISPSGEGDVFYGKECTDSR;LTISPSGEGDVFYGKECTDSRK;LTTVLPGAVLTAK;NNDGSSAPTPK;NNDGSSAPTPKDCK;TVDAPSSGSVVFQCGDK;TVDAPSSGSVVFQCGDKLTISPSGEGDVFYGK;TVDAPSSGSVVFQCGDKLTISPSGEGDVFYGKECTDSR;VQQPAKGPATYTLSYDGTPEKPQVLCYK
TGGT1_232370	0	1816100	1901400	424270	1380590	2040300	1050300	0	0	1545300	0.893412	118.71	2.4864	AGLALQQLQGQR;GAGVSAGAAPAGPSLGPGK
TGGT1_206320	5135400	3967900	2634200	1913900	3412850	5520400	3119600	2521200	4185200	3836600	0.889551	32.311	20.423	AVQGSEAWNWQK;FTYQALAQLMKDPEFLK;TLEVTPFLTQGVEALR;TSVAVSSHSPKPAPQSQSSVR
TGGT1_225730	11805000	10311000	13985000	0	1.20337e+07	5997700	9551900	16828000	23048000	13856400	0.868455	14.904	8.3177	MLEDEVER;TRPGLLLGPSTL;VLLEQVPAGGFDK
TGGT1_209260	30017000	32956000	43138000	26700000	33202750	7294000	22072000	28837000	95386000	38397250	0.864717	34.755	35.741	AAAFVGPFGTVEKPVLCPSVTTDR;EHVPLWFR;GEAVILDPATLPQK;IVGCTGGTGEKEHVPLWFR;LAQELKEIEAA;LRGEAVILDPATLPQK;TMPEDFELPSDTMPK
TGGT1_226000	2582300	3068500	2694300	0	2781700	7574100	1053800	1093900	0	3240600	0.85839	19.457	4.1859	TLLGQELLSSVIR
TGGT1_280560	3516700	4405500	2015800	789810	2.68195e+06	0	0	2433100	3847700	3140400	0.854016	137.87	11.054	AFFDDAFVLGR;GTAEAHAAETVTR;ILAAVAAADKQPVEAR;SEVLLGLEDADDGCVFAAKPVER;SLTAPASLTGGLRR
TGGT1_207640	2568800	6909800	2956600	4073400	4127150	11583000	0	854320	2547000	4.99477e+06	0.826294	141.42	12.898	KDENIVTFR;LVEANEQTYWVPSFVK;VVADAYVSDDSGTGIVHCAPAFGEDDFR;VYLVNSPVVK;YVLGADDLALRR
TGGT1_261480	6035700	3916300	5942500	2603000	4624375	2652900	3991400	5916300	9863700	5606075	0.824886	60.862	27.907	ASQAPEFFK;SVGVQTSVPTR;SVGVQTSVPTREYISPQAR;VSAAFASSFSPASHGFSEQER;YIDPNLGKPLPEK
TGGT1_319530	815460	2221900	3910600	821860	1942455	3859600	1929600	1332000	0	2.37373e+06	0.818312	53.509	2.9236	DLGDDYVPSR;DRTNDSTIAFVQFAEYK
TGGT1_219682	1627500	2265900	1444000	0	1.77913e+06	0	1997100	1786000	2749000	2.17737e+06	0.817103	82.074	4.0622	LEILSLPFHGSDAYLYLNR;SSAFDEEAGR
TGGT1_238100	4677300	2281300	1148600	1289100	2349075	3426900	1654400	3642400	0	2907900	0.807825	26.892	2.7638	DQVDSLQLK;KDQVDSLQLK
TGGT1_284540	54708000	43809000	33533000	21283000	38333250	12552000	48424000	49355000	80454000	47696250	0.803695	27.635	37.508	EIVAALQNR;LFVDSPAVSVQQK;LFVDSPAVSVQQKLDVLR;LGEQVLDFSVATR;LGEQVLDFSVATRLDR;LQSQLLAPL;NALKDSSEFR;VADAFDAMYR;VADAFDAMYRK;VYGDLESVR;YASALFR;YKFDPLTGNLLTTLVENK
TGGT1_254410	1678800	3013900	3774700	0	2.82247e+06	0	2018400	4449100	4095100	3.52087e+06	0.80164	67.393	4.8392	AAAEIAELAFK;DGEQTTETQETSASEEAEEEHAPDPVK
TGGT1_225080	9194100	8775200	21141000	4803300	10978400	29264000	11266000	6369900	7927900	13706950	0.800937	17.722	25.067	AGELTADEISK;EKVVVALTAIR;HVVANGLDTVWREDLER;ILNTNVDGR;SIQVSNNQDFQHILR;VVAIASTPQQFK;VVVALTAIR
TGGT1_274060	32530000	24546000	25953000	7785200	22703550	9239900	29864000	39877000	34422000	28350725	0.80081	35.071	89.756	AASSSAVSGASSSPGSVK;AASSSAVSGASSSPGSVKK;DENGVARPLPLWK;DPVTGQLPYK;EGIMSLYTGYPTYYVR;GLDAGLIR;GSTPTVLR;IQLAGEAGGSTNPFTVCR;IVKEEGLFGLWR;KAVAGLAAGGLGSFFGNPADLALIR;LQADATLPPDQR;LQADATLPPDQRR;NEGISGLYK;NYTGVLNAISR
TGGT1_224090	7533900	8634900	7002300	3149300	6580100	0	5400700	6635800	12735000	8.25717e+06	0.796896	57.329	13.668	AADLLATGLATHFVPR;AAPGVGFLLGLVGK;AFCAGGDIR;DKCPLSCAVWLALFR;VEEDPRVSLLLLSGQGGR;VNGFLSPEAAR
TGGT1_312090	1427500	1881700	1925500	0	1744900	3588500	2625800	835420	1760400	2202530	0.792225	14.818	6.9837	GSAVTGPVGK;GSAVTGPVGKECAELWPK;LPACSLGDLVLATVK;VTLGLPVGALINCCDNSGAK
TGGT1_257680	9502900	6347100	8382500	4863700	7274050	12064000	6376900	7114600	11422000	9244375	0.786862	24.124	21.412	QLGLAPSYADKQAFEEK;QLGLAPSYADKQAFEEKSGDNLDYASFQK;SGDNLDYASFQK;VGEYDGACESPSCR
TGGT1_321400	5696300	4414400	3903300	2457200	4117800	4816100	4249900	5717500	6612400	5348975	0.76983	14.205	3.184	LAALFTQHQTQEETPQK
TGGT1_214770	38738000	24447000	27892000	19401000	27619500	51474000	27758000	28894000	35568000	35923500	0.768842	22.88	24.683	FADDTYTESYISTIGVDFK;FIETSAK;LGPSQPVR;LLLIGDSGVGK;VQVNQQQSRPNANVR
TGGT1_258660	7019100	9109700	3512700	0	6.54717e+06	9880600	9635100	4789700	9839600	8536250	0.766984	51.362	5.837	NALEPSAK;QDQGMQEARPQEVLTR;VLEPETLEGSPALVPPAETEEGTAAQIAEEMSK
TGGT1_243730	16383000	17264000	12389000	9103900	13784975	6728500	15650000	15560000	34394000	18083125	0.762312	37.701	35.574	AFVDAIQECGIQVVASDYDR;ASGVSEDKILLLDDDRANCVNFCR;FQAQHLTGR;IAAGPLVEATLK;RDDLSVLGALTPDFK;SFHIQQVSK;TAISVHSGGSAR;VVVKPSLIMQ
TGGT1_294630	2667000	1438100	1493500	752490	1.58777e+06	2121400	0	0	0	2121400	0.748455	95.708	3.6111	GSQLVFAANDLQK;ISPEKFEDIVDTGDIALFR
TGGT1_245460	11022000	12291000	13280000	2867500	9865125	8054100	8536800	11808000	24640000	13259725	0.743992	23.462	14.226	LDTGNYSWSSQK;LLACISSRPGQSGR;LLGVVYNASNNELVR;NSIVAIDATPFK;SFYGLDLGK;SFYGLDLGKK
TGGT1_232090	30691000	25856000	22962000	10833000	22585500	6004900	20843000	28608000	66875000	30582725	0.738505	53.786	37.772	ALDRPGFVANR;ATFCIEAALENATIK;DIDTIMK;GRLTDAEATEFFKR;HSQVALLDISETQLQR;LDPTALSSFHQR;LTDAEATEFFKR;VLCTELGDSK;YRPAPLLVQYVDAGFLGR
TGGT1_309820	10009000	7690600	12629000	4761300	8772475	9019600	7423500	11517000	19579000	11884775	0.738127	20.199	8.7005	GKKAEDILEK;VLEQLTGQRPQFSK;WFQQTYDGIVLNH
TGGT1_215470	86919000	29895000	40649000	25998000	45865250	73063000	39646000	78359000	57664000	62183000	0.737585	24.603	23.078	AIGEILEGSR;AIGEILEGSREK;KYDAFLASQVLIPQIPR;LLGPGLNK;LSTDGLKK;SKLSTDGLKK;STMGKPQQIYG;VCVMGDAVHCEQAK
TGGT1_209720	8418400	6469800	13467000	3998800	8088500	6338100	7172600	13103000	17482000	11023925	0.733722	23.416	35.279	ELEEQLGIDTADTAVNAAEVAR;GGDGDQAAAGLEYQDVVK;LHMAAAVNVIGNLVNSCYLAPR;QVSLLER;RRELEEQLGIDTADTAVNAAEVAR
TGGT1_201800	31477000	21928000	21955000	16660000	23005000	25844000	30663000	35656000	34041000	31551000	0.729137	28.527	40.632	LQPGVSSYTHHIGVDNLNVYR;NVEEVSTMER;QTITDSVGVK;SALDQVLR;SALDQVLRLDQQEGGTK;TAGDLIQEAR;VENVPSLVVMK
TGGT1_229920	74248000	49100000	68082000	45487000	59229250	16720000	44160000	104030000	160710000	81405000	0.727587	34.955	37.991	DGFGVPAQIPPEVSQHIK;DTLNIPVGGEGLYAR;EAEVAWEGAWLSYR;GAKDTLNIPVGGEGLYAR;GDFTYDDYEEMFYK;HVYYVPPQFFPFLK;HVYYVPPQFFPFLKK;INWVVPR;LADDTPSLQPFMYK;LFYLEAPEHK
TGGT1_216180	6831900	4857600	3983800	957740	4157760	3959900	3239100	5259900	10422000	5720225	0.726853	16.441	6.4503	ALQQHVVIPLK;MQASTEASVSTR;TYVSDAIAR
TGGT1_231910	18998000	12019000	12166000	10311000	13373500	0	9025900	17857000	28460000	1.84476e+07	0.724944	34.53	27.457	EQLNTFEFEPEK;FPWNFGQACIIADR;IVIKENEMAGNAVQVYGVGDKIR;LENGLPFATPVQK;LMVIYNHFK;RLENGLPFATPVQK;SAVAYDTLTLNVLTPTQAAQSAK
TGGT1_211290	6766700	13236000	8498900	3454700	7989075	3862800	11596000	11623000	17141000	11055700	0.72262	36.589	11.896	ILPTSDREPLIAGPQK;NTDFKDQQEFPQTSAR;QSLEALVDTGVK;SSGTEIPSTLACPSSSPLK;VTEEDLQVLLFEIAHDCK
TGGT1_201780	22333000	39602000	29291000	24108000	28833500	36915000	24377000	48694000	49643000	39907250	0.722513	82.619	37.748	CVCPMGYQAR;ELGGIVTVLAVGHYVK;LVIGMTDGESDSDFR;LVIGMTDGESDSDFRTVR;NKPCDLPTFETK;QILFTGSRPGR;QLAAHAVLEMPYKK;TCVEQGGLEEIR;TEVSAPQPGTPTCPDCPAPMGR;TIDQQNEALPEDLK;TIDQQNEALPEDLKIK;TRTEVSAPQPGTPTCPDCPAPMGR
TGGT1_408820	0	12674000	15123000	2049900	9.94897e+06	6890300	11288000	12483000	24888000	13887325	0.716406	14.241	7.7903	SIDPDSIQLIGAGK;SIDPDSIQLIGAGKR;TNVFLAK;VVLEEWLDTYAGK
TGGT1_271820	4952600	5383700	5545300	2094400	4494000	910520	4997400	8289000	11050000	6311730	0.712008	52.553	10.726	AFGIAGAASGR;AFGIAGAASGRNDLVAADGRK;APLLFLWR;EVDCEALGR;GLVTSVGESGTKRDEAQTQR;VSPELDSHLR
TGGT1_236140	0	2535200	5376500	0	3955850	0	6958500	2912600	6852600	5.57457e+06	0.709625	110.48	9.4281	AAADGGASEPEEAAGDEEATFACR;AAATLLFSAPAEEER;GLGAASVGSLVR;IASGVCTAQIAGR;LGSATALVGPVGTGK;LPVSSPPPLVGDVCTLVEGGDDRIEAPSEK;TVLPASGSPGASATR
TGGT1_314810	4329900	2605500	3261900	2488000	3171325	2288900	0	4681400	6447300	4.47253e+06	0.709067	30.121	8.0103	AVQPFITYGYPTLK;LQANDIVSQHLGK;QANNFLWPFKLNSPR;QLHNAVFIK
TGGT1_319340	3938200	4401900	3812700	1699300	3463025	2443500	5753100	4754400	6709900	4915225	0.704551	52.402	5.7906	ALEKLDIGPLQDNLER;TDEAVASLYDLSK;YISLTDRFAK;YVDLEPSR
TGGT1_305520	4656100	2726800	5674100	2494400	3887850	6181700	6599900	6975700	2684400	5610425	0.692969	29.336	6.4582	DSAVSRPLA;GTHIVGAPTTKK;ILGFAGIKDCFSNSK;SPYQEWSDYLAR
TGGT1_233890	1169600	4897100	8401200	1173900	3910450	2727700	7070200	4600600	8283700	5670550	0.689607	73.665	15.592	AAAETPQTEAQR;LAEAAESGCR;LKDLGFFVLLSCK;LVFGDEEDEQVVHTLR;NCLGETLLNGLQAK
TGGT1_360830	3420200	8967100	10796000	2438700	6405500	7719700	7523900	11132000	10793000	9292150	0.689345	40.518	6.8352	CVSQVESILVAPK;EFCSSEVIIR;EFCSSEVIIRTDGPVIQLPNAR;ELCSNDEFLQGGICSNPCLFK;ENSIDPTKPLAER;FASSTAPMFITGR;GEQKLNSLNFDLCK;GFQQSCSAGEVEVRPDGSASVNEDVR;GFQQSCSAGEVEVRPDGSASVNEDVRK;LKPLATYCSVHNPEISFK;LLRSDFSGDVEELAEAAR;LNSLNFDLCK;LPLPANIEAASSGFESVDQVFR;NAYEAGYSHNL;SDFSGDVEELAEAAR;TDGPVIQLPNAR;TMALTVSLLR
TGGT1_218760	5917400	2889200	2898400	0	3.90167e+06	9255600	4111600	3681100	0	5.68277e+06	0.686579	35.836	6.1034	AADTYELDEYGK;GDSGAGADASAAQLSDIPELLR;NNLLQFSAK
TGGT1_266760	9350200	2882300	3028900	3774800	4759050	13148000	0	0	778710	6963355	0.683442	66.341	3.4374	TIEAEAAHGTVTR
TGGT1_292130	24685000	18191000	17230000	14745000	18712750	9370100	17829000	32201000	50138000	27384525	0.683333	32.749	19.335	CEDINISGSLHR;LGDLSSQVGWSHGDLVAR;LQVFEGVPTMVER;MVVPSALR;SFAQTTLPKDQVAFLQQYGHA;VVVIDCQGHLLGR
TGGT1_361650	8027800	16788000	3549900	6005600	8592825	20146000	0	5084000	0	12615000	0.681159	18.336	10.294	AFVPQQLAAGR;AGLGAAMAFAPPASSAAGVLALLHER;DSALQAASLHR;QLAGFIASR
TGGT1_272660	5635200	5474300	6635000	2799400	5135975	0	0	1180100	13969000	7574550	0.678057	28.036	11.927	AGTAGDGETCTETPVISFLPVSGPEHPAGGSQR;AGTAGDGETCTETPVISFLPVSGPEHPAGGSQRDDAALEAGAR;AKTEGETSGEDGDIEDVLFLK;DDAALEAGAR;GLDFPLSFRDEIR;LSDQPQVFVALVHFD;STPSAVETAR
TGGT1_251870	24052000	4739100	4188300	8191700	10292775	14270000	0	17141000	14206000	1.52057e+07	0.676904	12.575	4.4936	AESYSSYIFK;EIQTAVR;LVLPGELAK
TGGT1_299050	709620	5009300	7600200	0	4.43971e+06	7499400	6911600	1603700	10317000	6582925	0.674428	22.269	4.6158	EQEQAVEKPSVEGVK;FTGCIGR;NLDVDNLVIEHIQVNR;NTHATVQAIKK
TGGT1_268650	0	1535900	0	0	1535900	1756900	2223300	2623600	2539900	2285925	0.671894	113.33	3.9298	IVSGDVPDTLAGR;QAGVDLDKLR
TGGT1_247770	31855000	21660000	23822000	21486000	24705750	0	2672400	16360000	91715000	36915800	0.669246	19.246	24.43	EVPTIEQLR;FHDFNNWEYLPHPK;GHGPLWWFIE;GSGLHGPENGEFFR;SGAIKPIGSQQFNPAGK;SYATEHGHFPFAPAR
TGGT1_221210	15878000	10780000	7394900	8086500	10534850	7263200	11119000	10676000	34385000	15860800	0.664207	19.638	10.557	AYMDIDIDGEHAGR;IILELREDIAPK;ITDIGLLE;ITTESWPTVQAIEALGGSGGRPSK;RFDDENFDLKHER
TGGT1_253880	1621700	1028700	2088800	0	1.57973e+06	3296200	0	0	1485100	2390650	0.660797	78.157	4.4707	AEAQTAAGEAFSPASK;IFDGLFALIQKPAAQTETSK
TGGT1_306300	2529300	1405100	0	14485000	6139800	24488000	0	1328800	2104600	9.30713e+06	0.659688	317.62	3.6404	AGQAPTEMIEDSYRLAK;EAEEAGASRGR
TGGT1_310430A	2556400	3684400	2417100	1744000	2600475	3964400	0	0	0	3964400	0.655957	74.467	3.296	LTPENIDEQLGK;VLDIIVNSLYTDRDVFLR
TGGT1_230940	11902000	6395600	6361700	4933600	7398225	1745800	0	0	20859000	11302400	0.654571	155.22	4.5288	DFVGTGVK;ETVNTPEAPQATAAPAAATASPAR;LQQNALLSGR
COXIII	6574100	5382900	7662800	3697700	5829375	0	0	0	8913700	8913700	0.653979	27.154	2.0049	SVGFQYPTTLR
TGGT1_208440	11708000	7371200	7302200	0	8793800	14400000	12953000	13069000	13784000	13551500	0.648917	22.31	4.7161	NPLLQDAAPTK;SELIFMAGNALGYCTER
TGGT1_230520	6887400	7327000	6344600	5795300	6588575	7117500	9098600	12841000	12148000	10301275	0.639588	26.224	16.08	FNGTGGESIYGR;GVGVSGKPLCYK;IIPSFMCQGGDFTR;QTVVITDCGETK;TFADENFKLK;VFFDIAIGGRPAGR;VTSGQNVIK
TGGT1_262380	3229100	13490000	16621000	1570200	8727575	4337600	8132000	12527000	29838000	13708650	0.636647	59.672	22.546	ALNGDTGEYGIK;EHILLSK;GITINATHVEYETSKR;KADLPLIIPVESVLSIPGK;KFEADLYVLKEEEGGR;SYAEIDKSPEEQKR;TLDDAQAGDQVGCLLK;TVASGIVTKPMPEK;VSCTVELLHPTALHEGLR
TGGT1_207830	5723600	2526300	3286400	1541300	3269400	5157900	0	0	0	5157900	0.633863	39.833	8.0545	EVTQDGSTYQGEYR;GVFFFVDGR;LALWTQGVR;VGGAGETGAATSTEPK
TGGT1_319510	2626400	1040000	1241300	0	1635900	4545200	1743800	1467500	0	2585500	0.632721	29.923	3.8284	ATQLGPLVRPQN;SAGAASPPGADLR
TGGT1_200360	16305000	3922200	3766900	1956800	6487725	7920400	9285500	10888000	12974000	10266975	0.631902	20.245	17.464	GAPLGSTFIGLTTPRPPLSSLSALQTFGADQR;LASLVLATFGSVR;LGRPGDSPGYYVEAK;QHEGEVTDLEYDQR
TGGT1_203310	364130000	329590000	268830000	159080000	280407500	331960000	388070000	497600000	594230000	452965000	0.619049	25.857	194.28	ASVESQLPR;ASVESQLPRREPLETEPDEQEEVHFR;GTDDHLTTSMDK;GTDDHLTTSMDKASVESQLPR;GVRSDAEVTDDNIYEEHTDR;GVRSDAEVTDDNIYEEHTDRK;IRNSDFFDGQAPVDSLRPTNAGVDSK;KLALPAVGMGASYFAADR;LALPAVGMGASYFAADR;LVPELTEEQQR;NSDFFDGQAPVDSLRPTNAGVDSK;QPALEQEVPESGEDGEDARQ;REPLETEPDEQEEVHFR;REPLETEPDEQEEVHFRK;SDAEVTDDNIYEEHTDR;SDAEVTDDNIYEEHTDRK;SDAEVTDDNIYEEHTDRKVVPR;SRQPALEQEVPESGEDGEDAR;SRQPALEQEVPESGEDGEDARQ;TYRHFSPR;TYRHFSPRK
TGGT1_249690	1446400	1739600	2448700	847230	1.62048e+06	0	1474500	3444400	3022700	2647200	0.61215	62.33	3.3231	ALNELELANLAAAYSK;FSVVDFAR
TGGT1_257160	2425300	1019000	1383300	0	1609200	0	2615600	1696200	3662500	2658100	0.605395	16.49	4.0887	YTDDIPAEYYQNGIFK
TGGT1_200310	2599700	629490	0	725290	1318160	0	2729100	0	1664900	2197000	0.599982	18.815	2.159	NPPNPPRDPNEKPPSR;YALNGPK
TGGT1_214930	3461200	2649500	3428800	0	3.17983e+06	0	1823000	5753200	8379100	5.31843e+06	0.597889	15.147	8.1703	LLAAYDSAAGWQEPK;STSAGAMTAEKPF
TGGT1_211030	6069600	3686600	4077500	3625200	4364725	8024100	5942900	5482300	9761100	7302600	0.597695	22.215	9.4486	IFVVDNDGLQRK;LSEEVDSSPDSTCK;LTTADEKFVTK;LWVGTICKPEENPNTNR
TGGT1_263580	2327900	1099200	2680600	1823800	1982875	0	0	2499500	4145100	3322300	0.596838	76.466	6.5753	GAGGAGAQAAAAGVGAQGVR;GTLLFEVAQR;LFPALSVWR;QIQEQHLLVDPTSR;SETTAETGAAELR
TGGT1_284190	18354000	12051000	7262100	6520300	11046850	0	15896000	19606000	20211000	18571000	0.594844	152.08	28.091	AAIPGGAGSIAGAPEDLDLR;ANVQAVPGTNEPVTDFEEAAAFCR;ELGITSVGIYSQEDSQALHR;FYAPFEATATVK;GLSAVAAYLHYPDIIDVALR;GPVAIQCR;IDLYQPSTGPGIR;IGHPPFGFPEPLR;ITTEDSQRNFQPSTGRIDLYQPSTGPGIR;QGASLPALGLSQESILSAVQTDPR;QVFDESYLVGR;TLLDEVGPEGFAR;VVEIAPAPFLSPALR;VVGDFAQFLVQNKLDAETVLAR
TGGT1_263630	1818900	2964800	3372300	2529500	2671375	2431300	2174700	4913600	8496300	4503975	0.593115	15.488	11.234	DFNLTNWSYALER;RQGIDPDSVDLTGENNA;SLGATVFGLIGVHQLAK
TGGT1_367060	2868000	1729400	2129100	971970	1.92462e+06	3251500	0	0	0	3251500	0.591917	22.97	3.9135	ASVTQDQIVTCAYGK
TGGT1_290030	14897000	11396000	12088000	6468400	11212350	3592100	8019900	15247000	50200000	19264750	0.582014	26.565	10.605	ILSAFHNPGK;LDRYWLNSPK;QFWEAQFANR;VSTPGTLEVHTSPALQQQPHFHEEAAGHH;YEGIQFPFVFR
TGGT1_284560	12700000	18877000	27308000	8693400	16894600	16659000	28836000	28510000	42503000	29127000	0.580032	21.424	18.253	ATNVKDEIALTGTDVELVSR;HLPVDIQK;SAALIHQSTLVR
TGGT1_262690	5316600	4718100	6990800	2831100	4964150	4871000	6774400	10012000	12715000	8593100	0.57769	16.33	11.415	FTNPVNEK;GVVVNTWEGSK;GVVVNTWEGSKER;IFYEKFTNPVNEK;VSKDLLFLR;VVVVLNGR;YTVSSDMDVK
TGGT1_309810	11414000	10127000	10273000	1843500	8414375	8485700	12121000	18372000	19532000	14627675	0.575237	11.768	17.366	LQKVPSGGVAAAAAPAAGAADAGAGAAAK;VPSGGVAAAAAPAAGAADAGAGAAAK
TGGT1_243410	0	1157600	716610	0	937105	2335300	0	0	932690	1633995	0.573505	59.519	2.9553	AAASQVPAAGYGVR
TGGT1_258820	5325500	2598300	3342100	2740100	3501500	9344200	4509000	5704500	5015600	6143325	0.569968	14.875	2.2214	ASLVQPAR
TGGT1_288720	2221300	0	0	0	2221300	2923500	3425500	4499200	4770600	3904700	0.568879	24.801	2.4388	ESNVATAVTALRR
TGGT1_218520	17420000	14916000	22350000	9165300	15962825	43957000	23108000	25019000	20498000	28145500	0.567154	36.656	37.184	ETNSGYICR;ISLDGTGNVTCIVRQESGCEENGCGPPDAVQSCR;KSGSGGGEEIEYER;RTPLEESQEPEGSTPDSQQSR;SGSGGGEEIEYER;TPLEESQEPEGSTPDSQQSR
TGGT1_261570	49682000	23926000	22862000	13542000	27503000	37974000	36686000	66988000	52360000	48502000	0.567049	31.031	17.6	AMFNDNSEVR;KEDQAELEAQCK;KKEVPYCIVK;LGQLVHQK;LINIELK;LLQEAER;NCPVLAIDNVR;VGGNIQPR;YGINHVTDLIEIK;YGINHVTDLIEIKK
TGGT1_271060	5742400	754120	8413200	642940	3888165	0	5898700	5995300	8907600	6.93387e+06	0.56075	72.64	23.139	AGMCTDLVSLVSQHIR;ALLDVSSLEQEVACR;IQDLTAGLR;LSTEQFPVSSPLEYGAAASAPHLLQPSR
TGGT1_215220	3645200	7112100	3726300	1525900	4002375	11998000	6811400	5956800	4650800	7354250	0.544226	55.112	4.8445	ASVAFQGDDAR;VLTSDEGDAGLDAAPR
TGGT1_210370	2910500	573530	4270500	0	2.58484e+06	0	2212700	3565200	8471600	4.74983e+06	0.544197	52.48	9.3698	GSAGLESPIAAELEEGEEKPSPEKR;RFDDVAYELLLLHR
TGGT1_231140	5295900	2916400	5012300	2446600	3917800	7866000	7080600	6484300	7523600	7238625	0.541235	18.667	6.3757	IVGEHHHSQYIYTR;LITPHTVCER;TKEQIAAAAAAGSR;YLKDQGLIK
TGGT1_264040	37917000	23966000	24981000	19760000	26656000	17749000	33988000	65582000	80954000	49568250	0.537764	24.547	40.474	ASTVSSSQTGTAGSESISDK;ASTVSSSQTGTAGSESISDKIYR;GKLEPPHFH;GPTPSYEGLPGVDGR;GPTTPFSSTPAPYSAISR;KEWLLDLPPFSR;LWFIEPKER;QGTPLVTEFER;VNGGNPLSVPR;WLDITGFLTR
TGGT1_242840	4895500	2221400	2500200	3775700	3348200	2447000	5279700	3887400	13328000	6235525	0.536956	13.904	4.266	GVYPPVAGGPVYWALR;VVCNGVPR
TGGT1_242330	15126000	10458000	15498000	4948900	11507725	25739000	19034000	19499000	21502000	21443500	0.536653	21.613	20.859	ACVFVPHTAGR;ESSNAYAIK;IGSAGVVR;IGSAGVVRR;QAVDVSPLR;QAVDVSPLRR;RVNQAIYLICTGAR;VNQAIYLICTGAR;WSYDDVNVSDLSLVDYIAVKDK
TGGT1_294200	14568000	18304000	18854000	3418600	13786150	25100000	19734000	21975000	36170000	25744750	0.535494	62.736	34.531	APGLGATLGR;DYESSELLSEQLR;ESNYDFPGNSLILEVQPHPSVR;FTNFFLEPLMNR;GEFFNAYGIIR;IDFAGVPGFR;IFTPMLHALEDLQVQPR;LLNQFEQR;LYPFGTPGPSGAVDELR;QIAPIKLEETIVGQYSK;SEDGSAGSYLETDGVPSHSR;SVLLEEETYR;VLYLALPPHIFAPAAAGFK;VVVEKPFGRDYESSELLSEQLR
TGGT1_293690	8603800	6598100	6498500	3297400	6249450	17576000	8005700	10358000	12320000	12064925	0.517985	17.741	15.441	AAVDDGSAPNGVWIGGQK;LYKDDHEEDTIGEDGNACGK;TPNGSIVIALYDEEKEQDKGNSR;VSINEASTIK
TGGT1_290710	2251100	1449400	3841100	1517800	2264850	2176400	5373100	3875000	6095000	4379875	0.517104	26.813	3.4909	ALQAAADVMSR;SSFLDLEQCAR
TGGT1_266800	1642700	721620	0	0	1182160	3117800	2370900	1391800	0	2293500	0.515439	32.532	3.4165	PASGAGYAGGSIVPDGR
TGGT1_230410	68132000	58149000	65153000	39700000	57783500	18967000	90340000	123590000	223950000	114211750	0.505933	30.463	52.861	FHSLLNNSVALR;FPLVSDLDK;FPLVSDLDKTISR;HLTVNDLPLGR;IAPDFTADAVMPNGEIQK;IAPDFTADAVMPNGEIQKVTLSEVYR;KFHSLLNNSVALR;SVEEALR;TAPAEGGIGQLR;TAPAEGGIGQLRFPLVSDLDK;TAPAEGGIGQLRFPLVSDLDKTISR;TLAIVDKTGTVR;VTLSEVYR
TGGT1_248130	0	979630	0	0	979630	0	1000800	1339200	3478600	1.93953e+06	0.505085	93.088	5.7228	ALIADTHFLR;ALLSLFSLAASR;LSPETLGGPGEGAEAAPEGR
TGGT1_213350	6647200	3319600	5469400	2707600	4535950	3365800	3491700	6786800	22479000	9030825	0.502274	17.157	5.9526	ADAGDAAANQPK;HGKPGIGATHSSR;NCAFGEKPEPVNTHLR
TGGT1_262710	0	0	961330	0	961330	1915700	0	0	0	1915700	0.501817	40.592	2.1041	EGQSSAASPSSAIVER
TGGT1_218820	5093500	2453100	3531400	4521900	3899975	10008000	6738400	7864000	6725400	7833950	0.49783	15.391	10.422	DDKPACDEVIITGLGMATK;DNSATITKVETSYFSSTR;TAIGAASLLQR
TGGT1_239100	3275100	1599700	3310900	0	2.72857e+06	7500400	5095400	3914500	5455900	5491550	0.496866	22.587	4.5887	HVVLVAQR;IVKPQGVEPTEIENEVAK;KHVVLVAQR;LVQELEK
TGGT1_223040	14058000	10023000	11625000	5903800	10402450	8704500	25375000	29279000	21821000	21294875	0.488495	27.46	15.056	EGGQSGAASILGAEAFPELLSK;FSSNWER;GYNYIEDR;GYNYIEDRR;IDPQGAATK;LAVNDFAAK;MNSSIYDNR;NHEAVRHPWSTDAR
TGGT1_215610	0	1203700	2656300	0	1930000	0	0	3728900	4267500	3998200	0.482717	13.042	4.54	DALAWTNNQFAQISR;TAQLVAAAYGQGGQWLNPVPR
TGGT1_263050	997680	0	10575000	576780	4049820	4048400	16730000	4915600	7886600	8395150	0.4824	39.682	10.005	GLAGIPADTPK;KGLAGIPADTPK;LAAEKEANQK;LGVVPSGLLRPIVHPPTQR;SAESLNANVTR
TGGT1_207840	1809700	2681700	10293000	2595900	4345075	10941000	8800500	8503800	7787900	9008300	0.482341	15.228	12.941	ALDINLPNVVVPSAGRPSNNQNR;ISEEVAVIPSKR;LTLDFQINKK
TGGT1_239760	12420000	8378800	9858100	2183900	8210200	14338000	13760000	20854000	19382000	17083500	0.480592	15.073	13.139	DTVYELR;FLQTHIKVDGK;FTVDCQKPVDDNIIEAK;VFVTAELPFSK;VFVTAELPFSKR
TGGT1_275440	34913000	18139000	17425000	17039000	21879000	39410000	22871000	51820000	70144000	46061250	0.474998	23.352	50.475	GPSLEER;GPSLEERIEEQGTR;RRYSSVQEPQAK;RSPQEPSGDGGGNDAGNNAGNGGNEGR;RYSSVQEPQAK;SEARGPSLEER;SPQEPSGDGGGNDAGNNAGNGGNEGR;YSSVQEPQAK;YSSVQEPQAKVPSKR
TGGT1_313640	1083400	1276800	2020700	0	1460300	2365100	2989500	2595600	4436400	3096650	0.471574	22.302	2.5175	SVNPHQQLGELGTK
TGGT1_306670	12895000	5785100	6161400	5786300	7656950	3575000	4135800	11608000	45740000	16264700	0.470771	25.833	11.358	AIFGNWCTR;FQNSIVDNEPDYLGSHPWGVRPK;HYEALGYYPNRVTNAEEDE;LPFTFMNPYR;MNAAHLR;YFVDDPQYVNTLHDSMEK
TGGT1_204050	30996000	48027000	57244000	18447000	38678500	103330000	48693000	66873000	110170000	82266500	0.470161	85.096	109.12	AFYPAAFSTEADGLITVANVK;AFYPAAFSTEADGLITVANVKGDPDHGGKR;CVEYALTTHAEGR;EGLRQCSVQQPLLQGK;ENDPADDHSHGTHVAGTIGAHGNNGIGVAGVAWAPR;FLAYTGR;GADIVNHSWGGSWPSEALR;GAWDIITTGEPNMGSR;GYSSDAVR;IIELDRSSNYGIQR;LLPCKFLAYTGR;QCSVQQPLLQGK;SGSQPKPPQDNTTTPK;SPPPSPPPTESAPGAPPSDTPSCR;SSNYGIQR;TANNGLIHIFAAGNDGVDIDQR;TPPSAPSPSPR;VQVACPGMWILSTVPTSGSSQQPYAEK
TGGT1_237180	5285400	1825300	8773600	3599700	4871000	2736500	7106900	12392000	19462000	10424350	0.467271	29.183	13.306	IYNRLDLAVR;QQLAFEYHQLER;QQQLEAMVEQHR;RQEEVTLHLK;SENSHLLR;YRELVQQLVNR
TGGT1_207440	11812000	7373600	4963000	3231100	6844925	3638800	15596000	21421000	17975000	14657700	0.466985	35.507	10.936	GVPALITHDGR;HLGGFDIIHLR;ISNVFVIGKGEK;VGVIVHR;VGVIVHRER
TGGT1_309210	4697900	3916000	4572000	0	4395300	7676600	4100300	9321800	16712000	9452675	0.464979	44.088	14.909	AAIYIGPDRR;ALDALQLAEKYPVATPEGWFPGDK;LSGDLPFPIIADPER;LSGDLPFPIIADPERK;VKGLILYPATVGR
TGGT1_263990	1308300	802050	1184100	924430	1054720	0	2401600	0	2176700	2289150	0.460747	15.406	3.6914	GVAGAEQVR;QLQYGRVPSILTK;VSVAEVLESDPAFR
TGGT1_204020	5716800	5605900	5380200	2340300	4760800	3327800	12146000	13247000	13692000	10603200	0.448997	28.254	18.701	GAPLAEVSFR;GMVGIVAGGGR;MPEGTVVSNVEEK;NAALTIGNILPLNK;TSGTYATIVGHSDDGSKTR
TGGT1_207460B	1289100	502200	0	572450	787917	1757000	0	0	0	1757000	0.448444	22.134	3.1744	GPANCCIAVAANK;LYIWDTGGQER
TGGT1_232710	13267000	12145000	14207000	7262900	11720475	31619000	22235000	22692000	28652000	26299500	0.445654	29.371	28.889	APTLFNVR;FIPESIGKDIENACK;GIFPLQNVFIR;GRVYEVNLADLNNDEDQGFR;KVQAESGEAQNTLTAETKA;LCCEDIQGR;SQGTKLAVDGLR;STCYAQTSQIR;VQAESGEAQNTLTAETKA
TGGT1_260820	3047900	5334700	4895200	909050	3.54671e+06	13208000	5926900	4747400	0	7.96077e+06	0.445524	19.413	4.1553	ANLVDDESCVALHLLESGNCIPLR;ASHAASAPQVTAADIEDLHR;VIPLSDIK
TGGT1_254720	23901000	6801600	8092900	6859800	11413825	10264000	19376000	33813000	39291000	25686000	0.44436	28.527	15.582	IPYGGAAPPR;IPYGGAAPPRAPPVPPR;MFPNLHYR;MGPSDISTHVR;QPGTTTTTTSR;QRPVFMEGVR;VLVYKIPYGGAAPPR
TGGT1_247550	871110000	603520000	718850000	511400000	676220000	435150000	1137900000	2190800000	2451800000	1553912500	0.435173	60.913	323.31	AAVEEGIVPGGGTALLYASETLK;AAVEEGIVPGGGTALLYASETLKTIETTNYDQK;AAVEEGIVPGGGTALLYASETLKTIETTNYDQKVGVGIVR;AIFREGCK;AKSVTVTKDTTLVIEGGGEK;AMLHDIAVMTGGQVVTEETGGSLEDAHQMPQMLGR;APGFGDHR;APGFGDHRK;ATIDERCDQIR;AVDAGMNPMDLLR;DGTITVSEGK;DRIQDALCATK;DTTLVIEGGGEK;DTTLVIEGGGEKATIDER;DTTLVIEGGGEKATIDERCDQIR;EADPTKGFNAQTGEYVDMMAAGIIDPTK;EADPTKGFNAQTGEYVDMMAAGIIDPTKVVK;EGCKAVDAGMNPMDLLR;EIRFGCDAR;FDRGYISPYFITNSK;FGCDA…
TGGT1_249670	1730900	0	1659900	0	1695400	0	2926200	0	4912500	3919350	0.432572	62.178	2.7952	APFPDCDATLVPR
TGGT1_285680	590260	1505400	486910	0	860857	2607200	1916100	1359500	2082600	1991350	0.432298	48.962	3.0366	AGAEASPGGQSGVR;VPSLGDSITEGGLLEWR
TGGT1_310360	2155800	5706200	2675300	0	3.51243e+06	0	0	3663300	12942000	8302650	0.42305	24.539	3.6571	ATHALQPTGTGSVAFTRPGQGSNAQFQTSLADK;ATHALQPTGTGSVAFTRPGQGSNAQFQTSLADKTR
TGGT1_254365	5001200	905260	2427200	1714700	2512090	9429900	1479600	6900800	6661200	6117875	0.410615	27.5	3.9637	AGPVAAEEYRR;QAANDIWGGLSIR
TGGT1_262670	41096000	17381000	23318000	14999000	24198500	61065000	42224000	86210000	47877000	59344000	0.407767	21.33	22.205	ALPSNIQIIR;DISQNGAVSQLYAEMAGR;ISQYQVVGR;KQPTEAEPNPSLFR;KSTGEILAVNEIR;MKADPTLQQK;QPTEAEPNPSLFR;STGEILAVNEIR
TGGT1_270380	6441900	4729300	6425700	2445400	5010575	36497000	5871500	1621200	5745500	12433800	0.40298	17.176	8.7757	IKPSDVEEHIAK;KGQTPSQIGVTLR;LILVESR;LQGLAPELPEDLYYLIKK
TGGT1_309120	5005500	20130000	52419000	1400800	19738825	34187000	46366000	51652000	66637000	49710500	0.397076	45.748	79.628	AGQAAFGNMCR;ALMSNADLSR;FCLYTASAFKR;GPLVVYAEDNGVTR;IDEVPELPLVVSEK;IDEVPELPLVVSEKLEK;ILETLGCTAELER;IPRVPGGGTHR;IVNSEEIQR;KAEEAGAIAQASAEEE;LQLLFGR;MAAELEAAAR;NHAVLCR;NIPGVELCKVDSLNLLQLAPGGALGR;PLVSVYKPEDGTASGTSLMPSVFLSPLRPDLVR;QPYGVAPNAGYQTSAESWGTGR;RGPLVVYAEDNGVTR;RKAEEAGAIAQASAEEE;RQPYGVAPNAGYQTSAESWGTGR;VDSLNLLQLAPGGALGR
TGGT1_297810	26215000	15880000	12131000	10428000	16163500	13858000	33080000	44817000	72034000	40947250	0.39474	29.568	38.612	AILTQENVDAIR;AILTQENVDAIREYDEELANK;AREDVLAAPR;DIITDYLVGGK;EDVLAAPR;EYDEELANK;GQYTVPSYVADYSPIEIPR;GQYTVPSYVADYSPIEIPRK;KAREDVLAAPR;LLEMDYLTEHR;MQTELRDIITDYLVGGK;STAEVPDVLVTFGTQTEK;TDLELTEEMVKVDPALR
TGGT1_263700	7416000	9324400	14966000	6372100	9519625	40326000	21504000	16616000	18556000	24250500	0.392554	16.301	19.265	AATGEEGEAQGSGLGPATR;IEDVTPIPTDSTR;IGRIEDVTPIPTDSTR;SKTPGPGAQSALR;TPGPGAQSALR
TGGT1_211090	0	2633500	2009900	0	2321700	0	3904300	5815100	8138400	5952600	0.390031	68.283	4.1684	ALGVGEEVAHTSLR;GIGALFVR
TGGT1_249630	1096500	1184800	1221300	0	1.16753e+06	973860	2315100	2320900	6465400	3018815	0.386752	35.244	9.253	AFDSIAALSNFSPLER;NSGGAPGPFHGGR;YTSPTAETGTGK
TGGT1_313770	0	0	774790	0	774790	0	0	2195500	1919600	2057550	0.37656	160.14	2.3011	GFVDIAALPVLR;SFVAFQTEILEAAR
TGGT1_291300	1843100	911760	1068100	1145600	1242140	3668500	2951400	2988800	3994900	3400900	0.365239	25.35	3.3012	ESEEYRPFQR;QTYGDITR
TGGT1_227620	101740000	86669000	42951000	33941000	66325250	148020000	157850000	206020000	215830000	181930000	0.364565	19.842	41.246	AAHVPVPDFSQ;AKVVAEKGFTAAK;AVGGKGEHTPPLPDER;AVGGKGEHTPPLPDERQQEPEEPVSQR;FAENVGHHSEK;GEHTPPLPDER;GEHTPPLPDERQQEPEEPVSQR;QQEPEEPVSQR;VAEQLFR;VAEQLFRK;VVAEKGFTAAK
TGGT1_211040	11166000	7228600	8185500	5183600	7940925	23787000	21889000	24160000	18295000	22032750	0.360415	10.103	22.035	FYTDDTPGLK;GVPASSQGILR;RRVTAGGGASSAAGQR;VGTNAPSAQASSAQHVGGAR;VTAGGGASSAAGQR
TGGT1_270250	14945000	16030000	13946000	1677100	11649525	26295000	27357000	31893000	44642000	32546750	0.357932	20.149	14.841	ASDGSYSEVGNVNVEEVIDTMK;DEDIFLR;QQLKDDIGFLTGERE;SMQRDEDIFLR;VERPTGNPDLLK
TGGT1_265360	1964600	1360400	0	736180	1.35373e+06	0	0	3935800	3633900	3784850	0.35767	57.827	2.4618	LSTAELIQPEALSR
TGGT1_265370	15255000	8562200	9038900	3718000	9143525	20385000	25144000	23627000	33163000	25579750	0.357452	16.033	31.979	AALECSPEINPAR;AALECSPEINPARK;ILMSDKAYFAR;MQSAEITALESPAIK;TVGVHLPYTGR;VGHFTPPGYHYNCNNRPSTAVK
TGGT1_316255	5946700	4055600	1746900	3595900	3836275	0	8440500	13202000	11804000	1.11488e+07	0.344097	10.033	6.7346	HNLLLTGAVH;IDQERHNLLLTGAVH;LFPAFGR
TGGT1_242460	1001300	0	0	497130	749215	0	2980500	764580	3108200	2.28443e+06	0.327966	51.493	3.9244	TALDGVTQVGNANR;VDSGASALSPR
TGGT1_267560	1906800	1040400	4998800	1322600	2317150	1694800	4008500	11645000	12094000	7360575	0.314806	153.11	14.463	AHASSEAAGDAPELATAASR;ALLQLSNR;TAGGLVTVDGR;THAELGATTDREEERGDFQR;YLESPHPSSPSEFAR
TGGT1_259000	823990	0	1539500	951240	1104910	3526500	0	0	0	3526500	0.313316	24.272	3.0752	AGLLPLNSGDFIALIPEKR
TGGT1_318560	749670	0	987350	0	868510	0	0	2764300	2875400	2819850	0.307999	52.712	2.3227	LLQLEPANDASLLR
TGGT1_210690	0	980740	2568600	1586600	1711980	3616500	5397200	6876400	9184500	6268650	0.273102	28.956	7.8619	AQAAAAPKPAEVK;KGPETIPGLTDAERPR;MGAEVAGDSIGDEFKGYIFR
TGGT1_267400	0	818930	0	0	818930	4005800	2136800	0	0	3071300	0.26664	15.617	2.1222	ADQLNVLVLNR
TGGT1_227600	3131900	1079400	1250100	0	1.82047e+06	0	5007600	7776200	8211200	6.99833e+06	0.260129	15.383	2.5582	AFLVEEQK;ALPGIPAVAPHR
TGGT1_214080	12849000	16524000	15363000	8800200	13384050	46495000	40667000	48186000	70834000	51545500	0.259655	27.131	42.246	AAALQTVHQLGAVALTPEQAK;AALLDEILR;ALLIENQR;ALLIENQRK;ALLIENQRKEK;ATQNLDLR;AYEQVQR;DASGALQSGAVK;DLSQLSPETK;GRFESGDEGTSTMSPSVAAR;KYENLNTEQQK;LIAGQAK;QAALAGQILNEQR;QAALAGQILNEQRDASGALQSGAVK;QQELGLLRPEER
TGGT1_248480	11047000	3453000	4313400	1807700	5155275	18280000	20958000	21748000	18939000	19981250	0.258006	21.684	8.0682	LLGEYGLK;VDSEKHVDYAITSPFGGGRPGR;VFQGTALLR;VQYALAK
TGGT1_245680	6977200	1269300	1311200	904200	2615475	7303000	8615400	13539000	12871000	10582100	0.24716	17.894	6.8562	AVGVEVNK;AVGVEVNKVVGNR;KGDYVDIVCDPSVQK;TGIVFNVTQR
TGGT1_286530	2313400	1914100	1815600	1632900	1919000	2011900	0	10248000	12148000	8.13597e+06	0.235866	25.436	9.0325	ETDVNPDDWIPPQYR;QFHPEGLEAQAPRPHQGLDMR;SGYQYDIGK
TGGT1_285750	2392200	1221000	1718200	0	1.77713e+06	0	5828400	7297700	10403000	7.84303e+06	0.226588	50.108	5.9607	SLQEQSEQLASK;VAGILPVTLDTPANR
TGGT1_408800	2870800	1779400	1746200	1186400	1895700	734840	7962800	10990000	14325000	8503160	0.222941	20.959	3.7764	LLFQYVPQMHEGAK;SIDPDSIQLIR;THLQTLR;TNVFLAK;VVLEEWLDTYAGK;VVLEEWLDTYAGKDWESRPVDAR
TGGT1_227360	7490400	10022000	8162600	2203500	6969625	37032000	27366000	30989000	32995000	32095500	0.217153	44.056	11.506	AICHTQPSKTPIGSK;ALEPVNLK;IACIGAWHPAR;NATTESDLTEK;NATTESDLTEKR;VQFQVPR
TGGT1_267060	2904600	2454600	3845400	4341100	3386425	17628000	10214000	11077000	25149000	16017000	0.211427	17.878	8.7522	ALEKDDVIAK;IALTDQYLKIPR;LCFVVDIINQTR
TGGT1_310290	1017100	2081000	732200	0	1.27677e+06	2571100	2497100	8729400	10460000	6064400	0.210535	80.373	11.862	ALPGGASSDIATPTEITWFADQAAAR;GNKVSIPR;LSPPLPR;TIAVDSEETPELPSSSEKDRETPGR
TGGT1_226100	2396900	1643800	2695500	0	2245400	0	7894000	14358000	0	11126000	0.201816	220.77	2.088	EVPRAEEGNSKR;GLAVAFR
TGGT1_300000	5534400	1363600	3043100	1530300	2867850	7035300	11410000	21387000	17102000	14233575	0.201485	21.17	7.6144	AGGECLTFDQLALR;AGGECLTFDQLALRRPK;EADKHFGAAPGTPGSK;FNAVVLKR;SREADKHFGAAPGTPGSK
TGGT1_243570	0	719380	864150	0	791765	5850600	3009500	3527900	3639800	4006950	0.197598	12.725	2.8922	NIVDASSQR;QCYCVSCAIHSR
TGGT1_290700	4459400	3796400	0	0	4127900	0	10268000	20683000	31883000	2.09447e+07	0.197086	34.474	27.362	GIHPDAASER;NAEQKPEVPVAPVADEDAGSEEESSSHYGVK;WIQTFYSHNALQQDR
TGGT1_310790	1359800	1668700	1200900	1135600	1341250	0	2931300	7295300	10332000	6.85287e+06	0.195721	24.709	5.576	LFQYIAPGGLDEEKAEEL
TGGT1_286450	56062000	26276000	26973000	32226000	35384250	174640000	165300000	190340000	236160000	191610000	0.184668	12.976	114.26	AAVTGHPVR;AIQEESKESATAEEEEVAEEE;DVGSGGDDSEGAR;DVGSGGDDSEGARGR;DVGSGGDDSEGARGREQQQVQQHEQNEDR;EQQQVQQHEQNEDR;EQQQVQQHEQNEDRSLFER;ESATAEEEEVAEEE;GRAAVTGHPVR;GREQQQVQQHEQNEDR;GREQQQVQQHEQNEDRSLFER;RAIQEESKESATAEEEEVAEEE
TGGT1_214790	11171000	7363100	6465900	5823100	7705775	8333400	34605000	58446000	91807000	48297850	0.159547	31.444	37.713	FLQTSGWSVAESDNNMMVTLQR;MGVDPELCDFIDR;TIQSEIQHEQSTYEQDADLKK;YCIGQVR
TGGT1_292300	1289200	340470	506350	0	712007	0	3092900	2583900	8676700	4784500	0.148815	124.74	7.9912	AQEADILQR;EGEPTPHAVPEGR;EHAGLTSLLPLAR;IRVELEYLR;SLNLPFDSDAVDWEAVRER
TGGT1_229670	384650	808330	0	0	596490	0	3006800	3824800	6165600	4332400	0.137681	15.801	10.354	DGSLNYIDENDEVLVAGFGR;SGHAVGDIPGVR;VAGASLLALFK
TGGT1_226970	0	623680	0	0	623680	5422800	3666700	8652100	2744000	5121400	0.121779	18.677	11.551	AFQKQDGVSSLGR;ATADVQTER;DVGLGFQTPR;NQVFGNVR
TGGT1_252640	0	31073000	16981000	25955000	2.46697e+07	426240000	134600000	136720000	143850000	210352500	0.117278	127.01	2.2833	EHKVSPEPGK;GLTSDQVADLR
TGGT1_313240	0	0	326290	0	326290	405510	900850	4916300	8176700	3599840	0.0906401	85.563	9.0797	ALAIHGDKEQR;GLASEFCR;LIDFLDLGVTNLKR;LLSVLQEEVTGQK;TACVYGGVPR
TGGT1_214750	898730	1152600	2117500	858810	1256910	0	6609400	13110000	24418000	1.47125e+07	0.0854316	120	21.726	ALLTAGATVK;ISHFQHLIVEDQGSVEPAATLAPGEETGDAVGDSEGQR;LANDPEVLLHAR;LGAPATSEAGSAGEQAEPASLEEKEGAVMTR;MVVPNAFGQNEAR
TGGT1_289530	0	0	893030	0	893030	17514000	17108000	9439600	9753200	13453700	0.066378	22.16	3.8836	ALQEQLEARK;LAASILK;VLIEAIHNEK
CytB	6621200	3503500	5315000	2329600	4442325	20607000	55792000	93132000	264330000	108465250	0.0409562	41.594	42.011	AHLVFYR;EVAAGWEFR;VAFYPHMLMTDAK;YTSEASCAFASVQHLVR
TGGT1_253750	650740	583470	714190	315810	566052	5594900	12674000	15736000	21290000	13823725	0.0409479	856.32	2.3172	AAGAAVASAAER;LERARLFSEVENR
TGGT1_254570	9917800	14776000	10367000	4825200	9971500	327540000	0	0	0	327540000	0.0304436	224.16	25.829	AASQEAAEAAVAAVVENLK;DLEVLQDQLQK;EQAALQQQLSQAR;IPTLELDNER;LAAELQAAR;LAVASRPSLAESDDAAEDAR;LIEQLQEVAGVLAAEQQQSR;QLQEQLATLQVR;VDGSATSSQSGLTK;VGVVAVATAGQALEATK
TGGT1_246540	11068000	7194700	11592000	7234500	9272300	156550000	404160000	722980000	900260000	545987500	0.0169826	45.968	323.31	DPPEGVELR;DVVNFLTWATEPTADER;DVVNFLTWATEPTADERK;DVVNFLTWATEPTADERKLYGLK;EPPHPPSYPFWFK;FYWAMYATR;GTLVEGADFYLPTAQEQQR;HFGPDYLMALLGGYR;HLVGEVLPEK;HLVGEVLPEKR;IDFGKLKYL;KVCATCHSMEQLHFR;PGILGDAFPSPYPNEEAAR;QIAAEYDVTDGPNDQGEMYTR;QIAAEYDVTDGPNDQGEMYTRPGILGDAFPSPYPNEEAAR;QVYSESVALNR;RGYEVYR;RGYEVYRK;SLFHSHDIPSVR;SLFHSHDIPSVRR;VCATCHSMEQLHFR;VKQIAAEYDVTDGPNDQGEMYTR;VKQIAAEYDVTDGPNDQGEMYTRPGILGDAFPSPYPNEEAA…
TGGT1_236210	89354000	54356000	73650000	38239000	63899750	1765100000	3017400000	5088900000	8578800000	4612550000	0.0138535	56.915	323.31	AFKKDIPQCVDILSDILLNSTIDEEAVQMEK;AKAQLKTQLLGHLDSTTAVAEDIGR;AQLKTQLLGHLDSTTAVAEDIGR;ATFWLRY;DIPQCVDILSDILLNSTIDEEAVQMEK;DSPLGYTILGPEENIR;DSPLGYTILGPEENIRNMTR;EHILEYINR;EHILEYINRNYTSDR;ELTALVEK;ELTALVEKHFAGLPQPK;ELTALVEKHFAGLPQPKR;EMEEVER;EMEEVERQTEEVIFDR;EMEEVERQTEEVIFDRLHTTAFR;EQTVYYAK;EQTVYYAKAFKK;ETNGAAHFLEHMTFK;ETNGAAHFLEHMTFKGTK;ETNGAAHFLEHMTFKGTKR;GFFSAAPAAATAGVSPLAR;HDEGIVPGK;HDEGIVPGKVSANAT…
TGGT1_202680	160700000	171570000	192730000	95212000	155053000	5122600000	8155600000	14635000000	18725000000	11659550000	0.0132984	62.161	323.31	AFVDYNAIPPSK;AFVDYNAIPPSKR;AGPAPEYR;AGPAPEYRR;AKNSLKSSIFMNLECR;DYVPPHSNIQYSK;DYVPPHSNIQYSKLDNGLR;EDMEKVMEEVPEFK;EHLVYSAECLR;EKLIMAR;ENTKGNVYEGIPLDQSILEPADLR;ENTKGNVYEGIPLDQSILEPADLRDYVPPHSNIQYSK;FLPWELK;FLPWELKACK;FLPWELKACKEK;GGLTASLGLFVHAGTR;GIVMEDVGR;GIVMEDVGRQLLMSNR;GNVYEGIPLDQSILEPADLR;GNVYEGIPLDQSILEPADLRDYVPPHSNIQYSK;GNVYEGIPLDQSILEPADLRDYVPPHSNIQYSKLDNGLR;KPPTVVAYGDVSTVPHYEEVR;KPPTVVAYGDV…
TGGT1_320140	4380900	0	2209200	1041800	2.54397e+06	92684000	179520000	317840000	374290000	241083500	0.0105522	10.493	191.33	ARTDNKGNCSGQYEELHVCIDR;CSLWVNEYDACTK;CSLWVNEYDACTKR;CVAKDIFK;CVAKDIFKYLK;DIFKYLK;FPNYIPPKDPAER;FPNYIPPKDPAERLVDPR;GNCSGQYEELHVCIDR;LEPGCTAR;LVDPRQKLEPGCTAR;QKLEPGCTAR;SYPYYCEFFVKFPNYIPPKDPAER;TDNKGNCSGQYEELHVCIDR
TGGT1_320220	67553000	51553000	64454000	33025000	54146250	2824900000	2586500000	7549900000	11022000000	5995825000	0.00903066	54.792	323.31	AQADDALIGTMK;AQADDALIGTMKDPQLDSER;AVGFAENVPNPESTNSDSHPDFR;AVGFAENVPNPESTNSDSHPDFREYR;DMLAAGTTEVDLRPIQEGMTAVFK;DPQLDSER;ETAEPTFPR;ETAEPTFPRTPDLSKGELAAGATVTR;FAPDNFR;FAPDNFRAVGFAENVPNPESTNSDSHPDFR;FAPDNFRAVGFAENVPNPESTNSDSHPDFREYR;FDQADHPSLWQLEEEQQR;FDQADHPSLWQLEEEQQRK;GELAAGATVTR;GELAAGATVTRTSVWHDPNEPAIVSVSR;GKPVFVRHR;HELPASEVPLYYNR;HLDQEVTDVSQLVEPVSSPHQTEGWFK;HLDQEVTDVSQLVEPVSSPHQTEGWFKR;HRTAEDIA…
TGGT1_227910	544870	0	972600	0	758735	5564800	43846000	139290000	423630000	153082700	0.00495637	14.374	117.64	DRLTAHGGYIQQTISPYQLK;FIYPFWHTFFAR;KMLGSYPVSPEFEMVWR;KMNHDVEEDIR;KMNHDVEEDIRDHYWY;LTAHGGYIQQTISPYQLK;MLGSYPVSPEFEMVWR;MLGSYPVSPEFEMVWRDR;MNHDVEEDIR;MNHDVEEDIRDHYWY
TGGT1_288750	5434500	5511500	5085900	1369700	4350400	118710000	479920000	1239500000	2675200000	1128332500	0.0038556	26.741	323.31	ALELLPPDIQAAR;ALELLPPDIQAARFR;ALELLPPDIQAARFRR;ALSSALMPVWFK;AQFHREIGK;AQFHREIGKLFASYSNK;DHGLMYDDLYSDKEPVFAR;EIGKLFASYSNK;EIGKLFASYSNKITANSPVQYVPSPPTK;EPGEHFLVALPNLYGAGGSPMQAGGK;FFRGPLDR;FFRGPLDRWNLAVMAK;GPLDRWNLAVMAK;GTYLNHLR;HFSSHAASAAR;ITANSPVQYVPSPPTK;ITANSPVQYVPSPPTKGK;ITANSPVQYVPSPPTKGKVR;LFASYSNK;LFASYSNKITANSPVQYVPSPPTK;LMRGTYLNHLR;LYLPVHEQNYDPFIPYMAPYVEEAK;RALSSALMPVWFK;WNLAVMAK;YLRDHGLMY…
TGGT1_270800	347820	0	0	1320100	833960	67482000	186940000	305570000	353190000	228295500	0.00365298	74.147	94.724	AGPSADAVPAEAAAGTPQGNAR;AGPSADAVPAEAAAGTPQGNARSEEQKGEASAK;AIFGLEHATR;ALATTSLCPPLR;ALATTSLCPPLREIK;APSSTQVVR;ASAASAASTAR;ATLFVYDK;ATLFVYDKTR;DGDVIAVLTCFNK;EEAVLISR;FDLPLLGAPVPEPKEELEKPK;FNPQFDEK;FNPQFDEKHK;FNPQFDEKHKACTR;GEQRPQEVPAVQK;KQPEKPSTEEAAQSADAGK;LDAIFQMVVQDCPQLLGCER;LLSWFTR;PCAYPSLLSAPLLSAR;QGGGPETQKLQAEEEAEDQTRK;QLVNCPDAR;RAPSSTQVVR;RGEQRPQEVPAVQK;SAVSGEALLR;SAVSGEALLRAK;SILAAPVFGK;SILAAP…
TGGT1_201880	2147800	0	1526500	395500	1356600	64483000	193290000	535490000	783960000	394305750	0.00344048	15.269	97.029	DDYPEWIWK;DDYPEWIWKSLR;DKDMFAPFFK;DKDMFAPFFKLLNATK;DMFAPFFK;FGNPWRDDYPEWIWK;GKLYNDVPYVYPEEDE;INKGKLYNDVPYVYPEEDE;KDKDMFAPFFK;LLNATKLYEYCLK;LLNATKLYEYCLKDNR;LYEYCLKDNR;LYEYCLKDNRR;LYNDVPYVYPEEDE;VAKSLPGIR
TGGT1_277970	1664100	1347600	1568100	399200	1244750	0	0	0	0		n/a	26.929	3.9496	ELGYSIGEVPITFVDR;GANFLAQTLLNPR
TGGT1_213570	0	0	0	0		0	0	0	0		n/a	31.049	2.1379	ATGAAPAPAEGHVR
TGGT1_231640	0	0	0	0		0	0	3211600	8042400	5627000	n/a	69.596	7.2019	GQATLPSHVVLPQTSDSPAIHVTAEASQR;YQDVEEVEEIIR
TGGT1_267350	0	0	0	0		0	0	0	0		n/a	13.536	2.0994	QGNPTSLEHLTIR
TGGT1_215290	2092800	2309000	2265600	473190	1.78515e+06	0	0	0	0		n/a	48.193	3.1946	VIITTVGPYLK;VVHCCGFDSVPSDLSCLLLQDAALK
TGGT1_223510	4393000	1339200	1411700	504350	1.91206e+06	0	0	0	0		n/a	49.409	2.4132	LAFYPPQPAGYSIGPQGQLYTYDGSSDSHR;TPVLIIHGQLDR
TGGT1_236910	0	0	0	0		0	0	0	0		n/a	29.492	2.9027	QIHAEFTPVTDFR
TGGT1_231600	660420	5201400	2983000	1768300	2653280	0	0	0	0		n/a	128.09	3.8836	IAAQCVDALAISLPSK;LADDAATQPLVVQHIQK;SEQLTLDNAAAAVAR
TGGT1_219140	0	0	0	0		0	0	605590	1666400	1135995	n/a	20.734	2.1677	VTAFATSDELATPCTYYTLTWGDAAAAPK
TGGT1_243440	1114000	1488700	4686400	0	2429700	0	0	0	0		n/a	111.48	3.1641	LVSESGLGFLCR;RGPNDSGAPVGQDLPGGPQAPGGPGGGFGAGQTFQDNLR
TGGT1_263710	0	0	2066100	0	2066100	0	0	0	0		n/a	72.682	2.4555	QTLGYPENVTLR;TFPSKLDFFDANSDLAR
TGGT1_275810	1822200	1754600	2645300	1137900	1840000	0	0	0	0		n/a	17.398	2.86	AIYEYLFK;TYLHLPPTVFPSTLTK
TGGT1_204530	0	0	0	0		0	0	0	0		n/a	22.432	2.6928	QACEHAEEKLQDA
TGGT1_216060	2451400	4087800	3725000	3910200	3543600	0	0	0	0		n/a	84.385	6.6323	EPVPPVSSDEAPVVDKPDNEGDPQSR;SDLEAHAPTLPESSDLSTASESK
TGGT1_306895	0	0	0	0		0	0	0	0		n/a	18.252	11.911	MEDTAQSTPTTAVSAK;MEDTAQSTPTTAVSAKK
TGGT1_205710	5436800	4053300	6003200	3640700	4783500	0	0	0	0		n/a	74.336	5.7423	FQVTLTIPEFIK;IAPELFLK;LLDALCGEYVECQAR
TGGT1_220930	1171500	2494600	4701000	0	2.78903e+06	0	0	0	0		n/a	74.068	3.2856	APASGNAVYVTSTFPTAPPTASYSSR;CVSQCPSEQDVEAGK
TGGT1_232410	0	0	0	0		0	0	2173000	3210000	2691500	n/a	24.909	3.7471	SQPVFASPLNVEKR;SVALYFADGADPK
TGGT1_295690	1474500	1434100	1335400	0	1.41467e+06	0	0	0	0		n/a	59.069	2.3085	ILDLAGGTGDIAFR
TGGT1_240590	1176100	942610	1597300	708200	1.10605e+06	0	0	0	0		n/a	24.017	2.9144	AILVTQNVLTAFAR
TGGT1_244440	0	0	0	0		0	0	0	0		n/a	50.966	2.5455	QALEDVAAKEK
TGGT1_290040	3993700	1195800	1304800	1084200	1894625	0	0	0	0		n/a	12.254	4.5843	FGGSSDPCAFIR;VASIGGITSSTNCK
TGGT1_271970	1340700	766240	1212100	641050	990022	0	0	0	0		n/a	34.282	2.6757	GPCVDLPGFLCCGASGNSYFLR
TGGT1_288520	0	0	0	0		0	0	0	0		n/a	56.045	2.0522	INDKLINWNR
TGGT1_230160	0	0	0	0		0	1423900	2806100	4618800	2949600	n/a	15.845	2.4365	VQVYTYQPATVR
TGGT1_293440	3606000	4090600	4408100	2918900	3755900	0	0	0	0		n/a	58.737	19.721	AANPSTVEEAAITDKSPLVAKEETK;DVCAFNLLAVGHK;HLDNLPLPGDIESLKDQLGK;QKEEVAPMVK;QKPESSPAHESDPLIK;SEENSGSLIGAK
TGGT1_294360	2504300	4637100	5730800	645830	3.37951e+06	0	0	0	0		n/a	64.189	4.4378	EYVHEDAPADLNPVAK;GIVSPHEFLQAVGVASK;TTTAEGEATGQPPSVSR
TGGT1_293390	0	0	1632900	0	1632900	0	0	0	0		n/a	43.432	4.1648	GTDSQRPVSAAAASTAVLPAR
TGGT1_290850	5096300	6182500	7830300	2989900	5524750	0	0	0	0		n/a	58.308	9.9824	AAIAQAIANELQSVPSSR;DSEVLATGSQDGQLK;EGREEFPVAIAK;LILQFLQESNLTR
TGGT1_218930	0	0	0	0		0	0	0	0		n/a	51.364	2.5313	QQLLQMPRNQIVYMVR
TGGT1_229420	0	0	0	0		0	0	1893300	0	1893300	n/a	18.1	2.1037	FVEDDEVSDGFVAPPGDAVR
TGGT1_293060	2927700	2704700	2054000	999820	2171555	0	0	0	0		n/a	80.29	2.6229	GGVLPGEAFSSPYGAGDVVGCGIHYLSK;LAALVSPASLTEVVR
TGGT1_219280	1928100	1820900	2218500	1004200	1742925	0	0	0	0		n/a	46.086	2.5934	AGLASQEEPSAVFPTIVGRPR
TGGT1_321680	0	1999200	2341000	0	2170100	0	0	0	0		n/a	40.688	2.1697	ITTDQELEAQGYTLHVK
TGGT1_310490	0	0	0	0		4643000	0	0	0	4643000	n/a	16.344	18.245	NQYTCPTVNVDKLWSLVSPATLEK
TGGT1_247460	0	1345800	1192000	0	1268900	0	0	0	0		n/a	34.551	2.0787	FDILEPASGGTASGDR
TGGT1_205350	3570300	2932500	2676000	1442300	2655275	0	0	0	0		n/a	37.794	2.292	SVLSLSEAYPILNPLYSK
TGGT1_279380	4803600	0	5051200	2485700	4113500	0	0	0	0		n/a	34.769	3.1246	VVLAGHSTGAQDIVSYLR
TGGT1_202770	6387500	6643000	5721000	2656300	5351950	0	0	0	0		n/a	55.868	10.417	IFVEFSDLSGAR;IFVVFGPILSCQLLPSQENPQQHR;SQSGDRDGEEKEEEDLPPAPAPADIR
TGGT1_248630	4665600	5164400	5586900	1308300	4181300	0	0	0	0		n/a	42.346	4.1572	INSEEHPVLLTESALNPR;SGGGFEEVIANQPLVIDNGTGVVK
TGGT1_286750	1799500	3547700	3015700	2125600	2622125	0	0	0	0		n/a	58.969	4.56	AVADEILPPSFLLDR;VLKPDDIQLAFAR
TGGT1_285510	0	0	0	0		0	0	4286700	8651100	6468900	n/a	18.384	12.087	HLYNVDSTDLGSAVAPVR;SGDSVAPHQR
TGGT1_320180	3668600	1150500	1073200	1452900	1836300	0	0	0	0		n/a	42.345	4.6453	AFVVGCQATSAAR;TSATLTIPQTDLPEADQQFLVGCVPK
TGGT1_294710	0	0	1826800	430060	1128430	0	0	0	0		n/a	122.11	11.011	ALYSTANVLYIK;QAALNVQHPVGQPALAPGQVGEGVR
TGGT1_222220	0	0	0	0		0	0	2176200	3078400	2627300	n/a	46.784	2.4902	STITHADGSESEIAR
TGGT1_283710	1535500	1088700	1129800	0	1.25133e+06	0	0	0	0		n/a	39.556	2.8619	QKTFAAYPR;RLLQSLAEK
TGGT1_264600	0	0	0	0		0	0	0	0		n/a	23.87	8.9156	ADILQENFQDLVHSPGGGR
TGGT1_266960	3324200	6938600	1214800	1513100	3247675	0	0	0	0		n/a	50.073	7.173	AGPFGQLFRPDNFVFGQTGAGNNWAK;AILMDLEPGTMDSVR;EAEGCDCLQGFQITHSLGGGTGSGMGTLLISK;EIVHVQGGQCGNQIGAK;EVDEQMLNVQNK;FPGQLNSDLR;FWEVISDEHGIDPTGTYCGDSDLQLER;GHYTEGAELIDSVLDVVR;GHYTEGAELIDSVLDVVRK;IMETFSVFPSPK;INVFYNEATGGR;KLAVNLIPFPR;LAVNLIPFPR;LHFFLIGFAPLTSR;LTTPTYGDLNHLVSAAMSGVTCCLR;MSVTFVGNSTAIQEMFKR;VREEYPDRIMETFSVFPSPK
TGGT1_299210	4900200	14796000	13748000	9920900	10841275	0	0	0	0		n/a	70.941	13.876	ENLCLCHVSYVPCIGGEQK;FLDITLTR;GTTISSLGVTLK;PLKPSPPFLGLVLAAAGK;VPLVLDSQNVAHSICK;YTGLADSYLSVVK
TGGT1_267430	4557800	3393600	3693500	0	3.88163e+06	0	0	0	0		n/a	48.936	7.2851	SLFPCVLCASLCLSK;VAAAEASGGAVPQRPSGFSK
TGGT1_202500	0	0	0	0		0	0	0	0		n/a	33.534	4.2471	MYFTYVVRPGEAPEGR
TGGT1_201390	0	0	0	0		13218000	5635000	4222700	5711400	7196775	n/a	11.329	8.1007	AAVVSGLANENGLWR;AAVVSGLANENGLWRR;ADAFAAR
TGGT1_294220	1252400	1257700	1230400	0	1.24683e+06	0	0	0	0		n/a	62.2	2.2576	SAETTVVNSVLAQLGGR
TGGT1_207170	0	0	0	0		302750000	599720000	571160000	1048500000	630532500	n/a	15.231	147.28	ANVAAGTGKLEGSLLPPPHIPGIR;ANVAAGTGKLEGSLLPPPHIPGIRR;APREPASPK;FRQYVDPR;LEGSLLPPPHIPGIR;LEGSLLPPPHIPGIRR;MAGMEGR;MPVRLPPEGSR;NAAVAETETFAGR;NAAVAETETFAGRANVAAGTGK;NAAVAETETFAGRANVAAGTGKLEGSLLPPPHIPGIR;PSGNVALESVK;RAPREPASPK;SAPSRPSGNVALESVK;SAPSRPSGNVALESVKNAAVAETETFAGR
TGGT1_220600	3896400	1431600	3890000	1350200	2642050	0	0	0	0		n/a	82.439	4.3095	AGSVFGASDADIVHSGPSFSGLR;ENTGTLSASQLLVTSLPPIAASR;VASGDTVATTQVLSVVPSTDAEKETK
TGGT1_279100	4109800	5988500	3832200	464360	3598715	0	0	0	0		n/a	47.994	9.2263	ANAAAVEAAITR;ATMLGIVGAVSEYNK;HSSESLFPR;IPLTATELSAESQEIQER;LPLLGAGHFR;NRIPLTATELSAESQEIQER;NVQAPAGVADASQEAGDVVEER;NVQAPAGVADASQEAGDVVEERTER;QPGTLVEIDSGR;QPGTLVEIDSGRFSR;RHSSESLFPR;SFAYVAIVPNTVWDESETGK;SLDSIGR;TPWGEVKPVEAIR;VELQFMYEPTDAAFR
TGGT1_300380	1885500	4402900	5119000	1170800	3144550	0	0	0	0		n/a	66.307	5.7467	LHFLQTTEGIDK;LLYDQVPLPHLQNEGAVAGSGK;LSLLADTCADPR
TGGT1_301210	1138400	0	1291500	921580	1117160	0	0	0	0		n/a	132.88	2.3626	VLVIGAGVAGLQAIGDAHR
TGGT1_267710	2176400	4257300	3351200	1118900	2725950	0	0	0	0		n/a	223	4.9326	ASAESAELEDLLVLTDR;DLVAHPAACAETTCACSLGLVQVLPSAVR;ETPTSLSEAAAGEEPDCGAGVHLR
TGGT1_279450	761640	1851600	0	0	1306620	0	0	0	0		n/a	50.589	3.0934	VGEGPFPTELTDAIGLHLR
TGGT1_266310	0	0	0	0		0	0	0	0		n/a	65.124	2.025	VGSPLPSWWKRR
TGGT1_306330	0	1301900	1047000	0	1174450	0	0	0	0		n/a	63.255	2.0235	VVELVGGGSASTK
TGGT1_306390	0	0	0	0		0	8199200	9039900	13530000	1.02564e+07	n/a	21.103	5.2105	AQVACPIEQIELWEDYRQK;SVEELTSQNPHTDDPR
TGGT1_292975	0	0	0	0		0	968990	2133400	3062500	2.05496e+06	n/a	295.61	2.5353	IGIHQLATQGGPR;NVEDATAGTEAREETTR
TGGT1_321590	4652200	3031900	3101000	1626900	3103000	0	0	0	0		n/a	42.401	6.7045	VLHGADPATLTSAELSR
TGGT1_297970	0	1843100	0	0	1843100	0	0	0	0		n/a	55.896	3.3716	YGANFLSFVNETGSPYHSVLAVQQR
TGGT1_320570	1739800	1811100	2068600	1894100	1878400	0	0	0	0		n/a	63.549	2.1117	VTGVFIEDDEVAFAKPGENVR
TGGT1_297745	4831500	6741800	10672000	5375600	6905225	0	0	0	0		n/a	413.64	15.314	AFWEPPVPLSLSLR;ERPLPALPR;GVLQAEDITSDAEAASATR;KGDSFLQEETLQLGLESVQK;LLLQFTSPQTR;LQESSETVSGGGVSSLAVSRPR;LSTPGVVASVAPSETTTHGPAPSSVALPCGPATLSASQSSSSLPK;SPVEEDSQFLAVATPK;TGEEQHAEVQVLVPSALR;VDAFAPQEELR
TGGT1_222270	4210000	2791100	4172600	2613300	3446750	0	0	0	0		n/a	41.591	7.6232	SPRPVLSEVTFEPEPDSR;VMVALEPEALEAAGAQADSGVQTAQTQNFPR
TGGT1_222410	3161900	1755000	3312300	1884000	2528300	0	0	0	0		n/a	77.489	3.9026	LWFLPLR;RQPEVLALLGPQR;VVNLAIR
TGGT1_221522	6853200	11906000	11326000	3582600	8416950	0	0	0	0		n/a	61.157	17.441	ALGTAVGASVETTVR;AYVANAAAAILK;HGAPADAADEAAALAAVGGGAGAPVIVNPLVEPVHALVEEK;HQLHAGTALER;HSNILEDLQTLR;LVEHAGADHTYVESDCAR
TGGT1_316660	21933000	21678000	12911000	13903000	17606250	0	0	0	0		n/a	91.581	24.213	ASAFLSEASREPLLDLVR;LILPPIAETLR;NLSWISSLGACEVR;QLLALYVNK;TGDVAWQDDIR;VSIQGLR;VSQDRDHQIDACVVR;YHLVGEQVDVLSAVPSLR;YLDGKDYFEEFYR
TGGT1_222400	15121000	6990900	15500000	1965700	9894400	0	0	0	0		n/a	67.991	17.184	AAAVSAPDSAGFASAYLDAPVAGEK;ALLLDYVR;ASLDVGASSLHSSLLAPNNEADSHSSSR;LAKPGENESFYSQSEAR;LATNIYELPHQLR;LLGEAGEAAEPQTHADGHQSGFLTK;NEGVSLATLSALYTR;SGEGSLSFSPATTK;SIVTGILYGVFSR;TAGVDEEREASFSSYYQIPAGEGAR;THSTALQIVHR
TGGT1_221670	9989100	1992000	5374900	0	5.78533e+06	0	0	0	0		n/a	134.6	13.452	EEGAAPVVLTDGTSK;GQIDQVDITYSNIK;IDLVPIEFLDNLKR;IETVLDNEQQESHAAIADLAEK;NADEASIGCLQQSASLSQGGGFGQQVSDSLLR;SNSLVLNAK
TGGT1_253370	1004600	2011700	2331700	0	1.78267e+06	0	0	0	0		n/a	216.48	4.5019	AGADGVESELR;TAPGSFETHFQAPILSSVDR
TGGT1_254390	7430600	23732000	19191000	7447200	14450200	0	0	0	0		n/a	76.035	18.385	ASPTAAPVEK;DPSLRPLLIVR;EFYPLSDKDPELAELLK;FTTFGVVWEGACR;QFLTEVQQQK;RQFAPGETALLQSR;SAATSPSGLPEQPATVHADDFREVPER;VEPAAVVEKEVGR;VFYPFPLAPGPFNIDAERPR
TGGT1_315700	0	0	0	0		0	3242100	4136900	8416100	5.26503e+06	n/a	88.065	4.5619	GYALSGPPQPERR;SLAAPPSGPHHFDTPASR
TGGT1_315740	2387500	0	2196400	1773000	2.11897e+06	0	0	0	0		n/a	41.68	2.0656	LLTIPAENFPYVDGK
TGGT1_314740	0	1016000	1872700	0	1444350	0	0	0	0		n/a	82.289	3.3863	LAIDYQVLHDCFFK;NLLSGAATPSGVR
TGGT1_253380	0	0	0	0		2320600	1303900	2798400	9132000	3888725	n/a	165.13	18.609	GPGSDEFNLQQLQQSR;NAVGACPAPDREGETVAVPTSVLTNNPASTSK;QHEQQFSVKR;TLQQLQELQR;TSSQTSPCCPTAPGSLLSGGSGPALFFAGPPSPLQK
TGGT1_283850	4977800	3259900	1684000	1930700	2963100	0	0	0	0		n/a	55.545	5.0798	LGEFSEAIEQTTK;RVVFALYNDTVPK
TGGT1_253700	0	0	1909100	0	1909100	0	0	0	0		n/a	138.15	2.138	IGAGDEEVGRVEGTASAAVQGANALR
TGGT1_252340	1943300	831600	1275900	0	1.35027e+06	0	0	0	0		n/a	138.87	2.3166	APYLLDNSDVQFR
TGGT1_275770	2760100	4821300	2233000	0	3.27147e+06	0	0	0	0		n/a	31.747	2.5446	DASPQSAGLGAPGASHPNAGAGLALDVR
TGGT1_275840	0	0	0	0		0	816280	1424400	2107000	1.44923e+06	n/a	80.746	2.8713	AALVELFCRR;TALSDVPEEAEGERR
TGGT1_285200	0	0	930290	0	930290	0	0	0	0		n/a	116.71	2.2592	AGGAFLYDEDDVDATVR
TGGT1_289880	3448400	5490000	5409800	1541700	3972475	0	0	0	0		n/a	148.48	5.1162	EIIEDIRELVVTR;SLDTENDGKLPTQFQDR;SLESVGNDNLPSR
TGGT1_213392	0	0	0	0		0	0	0	0		n/a	253.4	2.3347	LEAEVQEQQTR;QLHAVLVLLSR
TGGT1_286920	2026200	0	4410000	0	3218100	0	0	0	0		n/a	83.887	3.6605	ATVDLLGDEETPARGER;PLAPETEETVKR
TGGT1_291310	0	0	0	0		0	0	0	0		n/a	21.096	2.7749	MEVPVPSGVQPVAAIPQSR
TGGT1_213890	2279000	2097800	1200100	833370	1.60257e+06	0	0	0	0		n/a	118.28	2.8273	AFLITPEKEYPFAK;LAPSPHPTQFFQAAQVEGR
TGGT1_213870	0	1301800	0	14156000	7728900	0	0	0	0		n/a	117.07	3.5248	AGLLAVGAGGDVCSR;KLYCPVLVPEELSIAESRGSGLR
TGGT1_215260	0	1066900	2589600	640350	1.43228e+06	0	0	0	0		n/a	187.1	3.367	AFNVNLIDLATK;ALVVADYDNAAVTAHFR
TGGT1_291140	0	2446600	2529200	1044800	2.00687e+06	0	0	0	0		n/a	265.85	4.831	LFQSVAHTCLGQSGAQQLQQQR;TLAEAPATTLPAK
TGGT1_214250	0	0	0	0		5128800	48800000	118880000	258450000	107814700	n/a	9.4449	149.07	AVYAKLWASTAQYTQR;HYAWYQIWSR;LWASTAQYTQR;LWASTAQYTQRR;QALTFGIWQKPNIGTHGPDPADAK;QALTFGIWQKPNIGTHGPDPADAKK;RHYAWYQIWSR;SRAVYAKLWASTAQYTQR
TGGT1_214270	5262000	7229500	4898400	275970	4.41647e+06	0	0	0	0		n/a	126.24	7.6884	ALLTPQPLK;LPGLLIIDTPGHSSFTNLR;SPIVCILGHVDTGK
TGGT1_240980	1756500	3998800	5694900	0	3.81673e+06	0	0	0	0		n/a	152.2	5.7024	AETFEQLLELDSR;LDTAASLLVGR;SAEGDDLHFLLIR
TGGT1_242020	2737100	2737500	2817200	0	2.76393e+06	0	0	0	0		n/a	150.5	4.6139	ATQWGVYR;ESLDASPVQSLQR;GDDVAGDLLAVVETKR;LVEVADDAR
TGGT1_236510	0	0	0	0		0	3877200	7659300	14502000	8679500	n/a	109.45	4.8309	LLAVAGEAAAAR;TGNETHEIGEDVLPLPGVHTPAR;VCVPSHSGTPGVVFETGK
TGGT1_308970	4698900	2048400	3390700	0	3.37933e+06	0	0	0	0		n/a	38.212	2.9802	GHVPIPWATATFR;YSPTTVHFLLVPEIAR
TGGT1_242750	0	0	0	0		13436000	0	0	0	13436000	n/a	445.03	2.0356	EVAQLTDGLQR
TGGT1_311870	0	1446800	0	0	1446800	0	0	0	0		n/a	59.685	2.0717	LGGSGAGDVFATASNDGGIR
TGGT1_306960	1152100	3797800	3884900	718030	2.38821e+06	0	0	0	0		n/a	74.556	5.0204	IEVPANRYDLLCTEGISR;ILSLPPIINSEFSK;VVYEDPSSAPIDR
TGGT1_310118	0	0	0	0		0	1785800	867030	2043300	1.56538e+06	n/a	62.963	2.4267	FDDAQQFQR;LSELRPFDAR
TGGT1_312940	0	0	0	0		0	0	0	0		n/a	11.711	2.7748	WKKGSSTPAHGGGH
TGGT1_310370	2749900	1569700	0	1532200	1950600	0	0	0	0		n/a	63.695	3.7336	SLPVGDPSLYAVTCTER
TGGT1_313670	3182000	8732200	9198100	5781200	6723375	0	0	0	0		n/a	107.03	10.547	GDAESSASLSDVLAHVATNTEGAK;GQAQITNLLFEAAVPK;QGVLTQTLLTAAAK;VLGVNILGR;YVALGTLQQVVR
TGGT1_280610	1801900	1988100	2944600	805180	1884945	0	0	0	0		n/a	60.814	3.378	LLTNADIAEVLPAFR
TGGT1_205220	0	0	489610	0	489610	0	0	0	0		n/a	122.79	2.4083	SEDVWLEAAR;SLWLALADLETK
TGGT1_280390	0	1976600	0	0	1976600	0	0	0	0		n/a	441.13	2.4413	LESLLSGSVPLFSSSGSARAFAALEAAVKGASEAR;NSKSMQADVLAR
TGGT1_280710	6200100	4887500	7099700	3706100	5473350	0	0	0	0		n/a	30.266	13.687	VTAEGVSVEEPYVLDSK;YALKDFLHDDNSVR
TGGT1_202572	1351400	1542100	0	0	1446750	0	0	0	0		n/a	106.5	2.3338	ADLAASELLQR;LEGSYDAITAAALQGIQPGAPR
TGGT1_281440	0	0	0	0		0	0	0	0		n/a	390.33	1.9846	GSVELFLNNPLGR
TGGT1_203600	26165000	4151700	1963100	2375500	8663825	0	0	0	0		n/a	47.375	28.045	DAVAAAMSAAK;NPTPAASAAAPAAEGQGGGGPPPIGVIVPIK;SGYSLSDLVR;SSPSFNQMTLLAAVR;SYFIFSDIYTK;TGSPVCAVGDRDCR
TGGT1_224580	1025400	0	1601700	1243600	1.29023e+06	0	0	0	0		n/a	54.385	4.993	MLAVGGGGHR;SFTGGGADITQVYER
TGGT1_234930	6159000	3058900	4805900	0	4674600	0	0	0	0		n/a	40.871	2.8769	NFCVSTDKDITTACELK;VTVTVTAR
TGGT1_225200	1592700	593040	3101500	1674100	1740335	0	0	0	0		n/a	158.3	6.128	AVVEESGKPEAEILPAGGER;DLTIQLDTSDATEK
TGGT1_263850	2370700	2276800	0	1545300	2.06427e+06	0	0	0	0		n/a	25.122	2.8103	FVGNVWNVDFK;SYNPSYGGQFQGLNAAR
TGGT1_262430	1189900	589920	1300300	0	1.02671e+06	0	0	0	0		n/a	140.65	3.5315	SAVGIGSLLQDGIGDTLR;VGLAAAEIFDKVR
TGGT1_261660	1919600	39395000	7948000	29592000	19713650	0	0	0	0		n/a	290.93	1.9977	AGEAAAGKDAALAR;FASPGRAAKAAAAVAVAAGASCAPDGPVGLPDFR
TGGT1_258360	2281100	1597400	2166400	1780300	1956300	0	0	0	0		n/a	58.922	2.998	ACAFLDVQSIDRAPQDEEEPR
TGGT1_256990	3787800	5383500	5131000	2394600	4174225	0	0	0	0		n/a	86.308	8.6825	DLKIPLFSR;KVSEESFVPAVIEPSFGIGR;QQALHDAIEEK;VSLSDAVDLVAR
TGGT1_278960	2829300	579510	2205800	0	1.87154e+06	0	0	0	0		n/a	58.371	3.2542	EFFGEFSEAGEDSFR;SLLGTSQPVDNFFSK
TGGT1_275568	1882700	1248700	5022300	886340	2260010	0	0	0	0		n/a	60.888	3.8624	EALTLHALSFSPYTGGVYR;LDLLEVLPSPK
TGGT1_251950	0	0	0	0		1385500	3063300	6622300	6876300	4486850	n/a	36.701	6.2823	SGGPTFNAAAAAGR
TGGT1_249650	1559200	0	1136200	0	1347700	0	0	0	0		n/a	37.516	2.3878	VLVVAGPGNNGGDGLVAAR
TGGT1_249170	0	0	3018900	987360	2003130	0	0	0	0		n/a	82.3	3.5213	LQEPCNDIHLLDLNR
TGGT1_251880	5190400	4732000	1424600	1438200	3196300	0	0	0	0		n/a	60.119	4.8413	FLWASEEINR;PSSLPLDER;VGEYFIEVWK
TGGT1_249530	2081400	6344900	5368900	1961200	3939100	0	0	0	0		n/a	129.11	9.4134	ALLDASIPFDDAK;EFAGDNDPLFEAEREEALAR;FVALQILENTIQTR;LLGDLLQPVLSDYK
TGGT1_246220	1335500	1368500	0	0	1352000	0	0	0	0		n/a	86.504	2.1592	SQLGNPLQAAGNFR
TGGT1_247195	2744200	1764700	3001500	828310	2.08468e+06	0	0	0	0		n/a	320.16	2.3077	LESQNDAIQTEK;VAVVISNLK
TGGT1_246130	2769800	1497500	2898900	631130	1.94933e+06	0	0	0	0		n/a	47.399	5.3391	IVNVTIDRPFAFQIR;LSSAANREDLIPVFSEVLGIK;SAELGVAYIESLVR
TGGT1_219250	767370	442530	569610	155850	483840	0	0	0	0		n/a	89.441	2.0662	EALESGETADAGK
TGGT1_219710	2605400	6892900	7780400	1021600	4575075	0	0	0	0		n/a	199.78	7.8026	AIDTNQLFVAYAVK;ISLIGAQFVPR;KSEALVRPAAVSAPPLASQAGASGVSTTPR;RPAASQHPGLFADGR;TLEADKQVETGPTEDKGR
TGGT1_255350	0	0	1342900	0	1342900	0	0	0	0		n/a	80.637	4.4312	AVTSVDISPFINNLPFGK
TGGT1_229750	0	460740	2023700	214810	899750	0	0	0	0		n/a	145.51	2.357	LALGLLAAQIEHLK;SASFFPSLLSGETQEGTAAETFVAASPLPEKR
TGGT1_231210	0	2266300	870730	323740	1153590	0	0	0	0		n/a	66.865	4.9569	DGYLDLYEYGLAR;LFEAEANDLYADIAR
TGGT1_233110	0	0	1211300	0	1211300	0	0	0	0		n/a	59.046	4.9328	QLLVGAAVSTKPHDIER;YENGFILDPFVLRPSDSVADVYR
TGGT1_229250A	0	0	0	0		1595000	0	0	3957400	2776200	n/a	8.3447	4.3708	KFNGITLSAER;MVSSELLWQCVR;QPLGLNR
TGGT1_271460	0	0	0	0		0	0	0	0		n/a	97.623	2.7814	QAVQAAEGER
TGGT1_273930	0	0	0	0		3960400	9876600	17727000	27887000	14862750	n/a	28.008	19.181	GSPVLSQAQQVPAR;LFADFSNSLR;NAAFCQATPAGPFGAR;TGATNVLTFCREPAPGSFAK
TGGT1_269200	0	1865300	3558900	0	2712100	0	0	0	0		n/a	81.663	2.608	DKESGAESTVETTAYVFPDDPGSAANLK;IVDEEELQQYR
TGGT1_268010	0	0	0	0		21156000	1343300	2042300	0	8.18053e+06	n/a	434.49	2.6964	IEGDGERIER;LLLAWEEEWLR
TGGT1_268570	2197600	4246400	4564600	1299000	3076900	0	0	0	0		n/a	47.092	5.4657	DGGAYGPSGTSSIVASAAPSTVVSGR;FSVEEIAALR
TGGT1_268400	0	0	0	0		0	0	2749600	2763400	2756500	n/a	76.407	2.6827	SSSAVPAVSSFLR
TGGT1_243540	538810	929180	942170	0	803387	0	0	0	0		n/a	77.245	2.4389	GGVPLLLASGGADGGICLWDIHR
TGGT1_243490	0	0	0	0		0	2809700	3988900	1257600	2685400	n/a	58.774	4.6146	AVFNYIPSPGR;GYLLHGPPGCGK;YKNTPLVIER
TGGT1_300350	0	0	0	0		0	0	0	2497200	2497200	n/a	79.933	3.2211	QTDDKLKEAR;YGDAYNLEIEAIKERELER
TGGT1_264660	0	1019600	926200	0	972900	0	0	0	0		n/a	251.96	2.5567	LYDVVPGAR;TSEEGIHTNPTVPTTLELQCPPDYSAR
TGGT1_207430	830690	2183000	1584700	0	1.5328e+06	0	0	0	0		n/a	82.733	2.0904	LEFPVEGFAPVANLK;LLGEAFVLPPALR
TGGT1_222210	6145700	5845900	8021400	2583500	5649125	0	0	0	0		n/a	47.465	8.0026	LTLDNTFLER;NHLGVVTVPHQTAYVVER;NIVQAINQAAQPWGVTCLR;YEIRDILLPPNIR
TGGT1_216620	0	1891500	2758200	0	2324850	0	0	0	0		n/a	411.94	4.5401	APQPGQSYSYAIVAVPR;LLPSSVSSLDIFLR;SPDILLLNNDLFYSSR
TGGT1_216450	3677100	3644000	4976500	2526100	3705925	0	0	0	0		n/a	27.909	11.716	AGTGSGYDLSVSTFSPDGR;IAAVTETIGIAVAGLAADGR;TELEKLNLETLTTK
TGGT1_267420	2599300	0	3002900	1333400	2.31187e+06	0	0	0	0		n/a	23.745	2.1863	IVEESEIIKEDDNNWPAPDR
TGGT1_267590	2800000	4357900	4871100	618550	3.16189e+06	0	0	0	0		n/a	101.8	6.8978	AVVLLGEETDSR;LLHIPTGDGEMLAILPVEK;LPKPLVNALCQR
TGGT1_304955	8072900	4184500	2296100	1329000	3970625	0	0	0	0		n/a	303.63	13.329	DLEEASLGR;DLGSFVHGTLSPPWR;FIPFIDDQDFLDYHTAQR;LVQSFTER;SNVYPVELVCQTR;VGEIQFVLVPEGVLSTVHDSR
TGGT1_286160B	0	0	1648700	0	1648700	0	0	0	0		n/a	207.69	3.7508	LLEEEPVTSPLPVSVVSHQPQPR;VEDDRRSAR
TGGT1_410610	12360000	16490000	12883000	4544900	11569475	0	0	0	0		n/a	26.772	9.8103	ASSSLVDVINFLR;FTTGMAGVTDR;LGATVQLIQLLAALHTR;SVLLFSHGLLYLSDLGR
TGGT1_290005	5439900	3206200	2211700	2210500	3267075	0	0	0	0		n/a	39.899	6.4164	GAVYGYDAIGSFEPSR;LSTGFSIYSR;YNCAGTGAHLIMPVLDNQISR
TGGT1_211710	1894400	1793200	2486700	2071200	2061375	0	0	0	0		n/a	19.036	4.4829	MYLSHAVDGSANAAEEAFRR;SASNPVDRETVKNK
TGGT1_297720	1018100	800310	1735900	908620	1.11573e+06	0	0	0	0		n/a	136.7	2.8645	FLDTNQVVR;SALLPSLFHLR
TGGT1_216260	964800	2888800	3874200	0	2.57593e+06	0	0	0	0		n/a	58.016	4.1597	DSTVAEGCTFAESAVIKR;LTLFYHPSVFVK
TGGT1_242380	0	0	0	0		0	0	0	0		n/a	39.592	2.0435	QFLLSQPHVGPFLEASDR
TGGT1_216510	1477700	3450600	3816100	1931500	2668975	0	0	0	0		n/a	78.991	2.8986	ESLELHGLGAQTASSSPSSSSGNHQTEAR;SSFAFLVR
TGGT1_312860	1758200	0	0	854120	1306160	0	0	0	0		n/a	64.848	3.0076	IAQACGADAAVVVDR
TGGT1_254500	1024600	2873000	7197900	784410	2.96998e+06	0	0	0	0		n/a	60.957	6.0175	DVLHVVELPAAVR;LAINIPAAQQVIGVRPASLAASGTSASSR;LDLHLEPFYPSLSSAQLR;SLFADLFSVSPVK
TGGT1_311210	0	0	664970	852740	758855	0	0	0	0		n/a	192.25	2.3626	GDPTLLQEGGSSTAR;NVVLDVLR
TGGT1_311030	0	656080	0	0	656080	0	0	0	0		n/a	402.8	3.6761	AVAAGVASFLLSR;LLLAGEAAHAAAEAVAEADSFAR
TGGT1_252430	0	1841800	0	0	1841800	0	0	0	0		n/a	83.825	1.9993	EARDEDSVAAEAALPER
TGGT1_284780	0	998360	1801100	0	1399730	0	0	0	0		n/a	174.84	2.3396	DVAEDSLQEALR;GPAADYLEAGQR
TGGT1_203980	610810	2923800	721940	1404500	1.41526e+06	0	0	0	0		n/a	201.42	2.734	LAAATLLLR;NLQVQQLQLQIQQLYLEQR
TGGT1_292120	5076400	7607200	5927400	5223000	5958500	0	0	0	0		n/a	49.281	5.3348	QHGVGEFTAR;TEAHPELSAAPEEQQGGATGSAEAGGAEASGEAGTAEAK;TLHPGNSGNAEHTQFLGVESAPVTA
TGGT1_223500	0	0	0	0		0	0	1265200	0	1265200	n/a	120.97	2.5942	AEPSVQTDVESEVKPLGK;LLLASTREFLEDLKK
TGGT1_226860	1653100	4656500	5332700	1817300	3364900	0	0	0	0		n/a	23.011	9.6131	EFLFWTGGNAITTPATFR;LLCTGATATIPQNFK
TGGT1_214490	2102600	9065100	2576500	2718800	4115750	0	0	0	0		n/a	148.87	7.9862	FLVQQLETSLR;LAATVEEIKLQQK;LPASPSSPQSSSPAFHR;VLGVRPSACDNVFAEPETQSGR
TGGT1_214575	3805600	0	3037700	2126300	2.98987e+06	0	0	0	0		n/a	10.282	2.9837	IVQGIGANFHIHGLEAGK
TGGT1_236070	0	997540	1338700	712430	1.01622e+06	0	0	0	0		n/a	36.197	3.7188	KLAQDLALDMVEGSAALAR;SLVEDLGYK
TGGT1_311220	0	0	0	0		0	0	0	0		n/a	170.82	4.7919	VVTAPTSTAAEDLTQSR
TGGT1_205240	7922700	12661000	10873000	5547500	9251050	0	0	0	0		n/a	88.309	16.391	EQTALCLITTVVPHWAYK;NSFPVRVPLSLLLDR;NYRPQETPTDVM;SYTESHTQEFDSVAIR;TEVVPEIEESQTLQR;TLGAAPAPTAELQQLHR;VPLSLLLDR
TGGT1_247590	0	0	0	0		0	404900	2226000	3885100	2172000	n/a	95.945	6.3877	ALATDCSDTKEGETR;DVEGGGVLRPLSSPLEDSR
TGGT1_203970	4121600	3948700	6935500	2090400	4274050	0	0	0	0		n/a	72.078	3.1306	IGFSPLHVESLAPVR;LKDQNFDISTVSFPLSSGR
TGGT1_201150	0	0	2518100	0	2518100	0	0	0	0		n/a	206.64	3.9388	DLAVEVTSLTNAESSR;VAAFVSWLEK
TGGT1_212310	9688500	0	0	11396000	10542250	0	0	0	0		n/a	17.477	2.8771	SGVGISSMGVMRPDLVMR
TGGT1_232130	2950400	0	2798000	1602100	2.45017e+06	0	0	0	0		n/a	48.811	3.1246	AIGHIGQEDVVDITFDPK
TGGT1_224350A	1507100	2363300	1884600	944150	1.67479e+06	0	0	0	0		n/a	134.41	2.3657	LVIAADLLPQEAEKK
TGGT1_271950	0	0	0	0		0	0	0	0		n/a	126.15	2.0393	MQTTFFVRMR
TGGT1_271350	0	1167500	3677700	0	2422600	0	0	0	0		n/a	61.421	10.416	EDGNALLTPYAVVVDVAHNETAIER;EVIETLGFLHGPVDEIDVNER;LDATNIVDSPR
TGGT1_263870	7789000	10511000	7060600	8579800	8485100	0	0	0	0		n/a	92.602	14.653	AAAAQASYEGKLEGAVQGK;AALLNSYFAQK;AYPTYDFACPVVDSIEGVTHALR;FDDTNPAKENDEFESSIAEDLR;LHWLANLGGVASAPAQNTELVLR;NESLGEADLLLFNK;TGDQLVLIKIPDGR
TGGT1_277090	0	0	0	0		0	2136200	3006700	4554100	3.23233e+06	n/a	94.265	3.3861	ETPASQGLSNRPYAGDGAR
TGGT1_249610	1576200	769290	1912800	2743600	1.75047e+06	0	0	0	0		n/a	137.14	2.1638	FFQSADLFPLLKPSEAAAAR;LPHAPLAADAADASFFVTR
TGGT1_248890	1609600	1984600	2924200	542380	1765195	0	0	0	0		n/a	60.858	5.8248	DTLAAVIPTGGGTLSPGFLER;LSAAVTDAIR;SLLLSEPNLTNRPLR
TGGT1_273490	15221000	17838000	11061000	3133200	11813300	0	0	0	0		n/a	53.455	9.3053	IPLCDGDNPK;LVPGYEAPTK;RAEVAAVQLTPHPR;TCWIDPFQDHK;VLHVTCDISDPNGKPLER
TGGT1_273885	0	0	0	0		0	0	0	853720	853720	n/a	89.405	2.2118	LAVETETAETPSGDAAARR
TGGT1_270150	0	0	0	0		0	2543400	5032500	6836900	4.80427e+06	n/a	197.18	5.7525	FVDAQPATSPRPTGAAHAQR;VSFDNAGAAPQSGVR

## Sheet: log FC and p values
Gene Name	Log2FC	Log10 p value
TGGT1_315930	6.72935	3.19623
TGGT1_306650	6.48453	2.01547
TGGT1_226500	6.04632	2.5397
TGGT1_215280	5.95616	4.25275
TGGT1_215590	5.94555	4.56459
TGGT1_252630	5.9242	3.32891
TGGT1_227920	5.34503	3.18977
TGGT1_206480	5.16868	2.79698
TGGT1_264610	4.88491	2.8307
TGGT1_292220	4.32585	4.12465
TGGT1_205580	4.2827	2.69443
TGGT1_221320	4.09052	5.76721
TGGT1_222860	4.04997	3.57605
TGGT1_263060	3.9587	3.91737
TGGT1_206590	3.92697	5.8095
TGGT1_266990	3.9119	3.60846
TGGT1_235020	3.89472	3.65716
TGGT1_208530	3.80364	3.80953
TGGT1_209985	3.77973	3.16043
TGGT1_318160	3.64685	2.97129
TGGT1_218780	3.57827	4.23132
TGGT1_312630	3.42291	2.72476
TGGT1_217820	3.36098	2.68632
TGGT1_308020	3.32914	1.59465
TGGT1_291680	3.32451	2.37788
TGGT1_235930	3.2969	2.7111
TGGT1_216860	3.28647	3.16758
TGGT1_273520	3.28494	2.57473
TGGT1_318410	3.25141	3.68571
TGGT1_224850	3.16406	3.99947
TGGT1_300140	3.15039	3.75755
TGGT1_252290	3.12525	2.50759
TGGT1_305340	3.12001	1.44912
TGGT1_257530	3.11393	2.35732
TGGT1_289540	3.03903	3.30061
TGGT1_239490	3.03795	3.6845
TGGT1_260630	3.03491	3.2461
TGGT1_310080	3.02756	3.1858
TGGT1_265450	2.99321	2.91937
TGGT1_318310	2.98643	3.76991
TGGT1_201680	2.97503	2.42803
TGGT1_268870	2.95045	2.84137
TGGT1_321500	2.94313	2.5907
TGGT1_314970	2.93764	3.33847
TGGT1_310150	2.93447	3.23647
TGGT1_313010	2.92933	2.99544
TGGT1_304990	2.90087	1.71388
TGGT1_262050	2.8985	1.65585
TGGT1_249850	2.86845	3.26273
TGGT1_213670	2.86484	3.59975
TGGT1_290670	2.86232	4.13541
TGGT1_290660	2.86122	1.70771
TGGT1_313410	2.85388	2.77467
TGGT1_217530	2.85101	1.9176
TGGT1_273460	2.82946	3.83019
TGGT1_205570	2.82676	3.98474
TGGT1_229000	2.82625	2.92704
TGGT1_320020	2.82473	2.2299
TGGT1_205010	2.78595	2.59493
TGGT1_271888	2.78221	3.20051
TGGT1_209150	2.73707	1.46588
TGGT1_275690	2.7101	3.95781
TGGT1_285870	2.6283	2.44093
TGGT1_239820	2.61893	3.03809
TGGT1_263070	2.59815	2.36275
TGGT1_219800	2.53522	3.47135
TGGT1_234190	2.50765	2.61973
TGGT1_220890	2.50285	3.24194
TGGT1_301440	2.49835	4.54045
TGGT1_293180	2.46825	1.90418
TGGT1_217460	2.46203	2.45925
TGGT1_223960	2.45647	2.93487
TGGT1_206610	2.455	1.74465
TGGT1_216880	2.43634	2.54999
TGGT1_310640	2.43114	1.72849
TGGT1_225050	2.40548	3.21441
TGGT1_293430	2.40416	1.8582
TGGT1_216790	2.37388	2.94125
TGGT1_238040A	2.3735	2.63703
TGGT1_240600	2.37204	3.25007
TGGT1_288360	2.3632	2.86101
TGGT1_267810	2.35603	1.54728
TGGT1_294620	2.35522	2.10436
TGGT1_312110	2.34587	1.9334
TGGT1_258390	2.34283	3.06729
TGGT1_221470	2.3136	2.88064
TGGT1_277500	2.31112	2.33603
TGGT1_297470	2.30891	3.25197
TGGT1_289650	2.30704	2.20402
TGGT1_318230	2.29967	3.73834
TGGT1_253430	2.2848	4.40349
TGGT1_243800	2.28478	3.19025
TGGT1_256770	2.27625	2.90888
TGGT1_219540	2.25534	1.84834
TGGT1_279420	2.25154	2.43541
TGGT1_251500	2.24436	2.00494
TGGT1_226250	2.22315	2.22144
TGGT1_223920	2.20721	2.42595
TGGT1_219320	2.18111	3.57096
TGGT1_314400	2.18077	1.52795
TGGT1_209600	2.17597	2.26026
TGGT1_278830	2.15608	2.33484
TGGT1_363030	2.15526	3.0433
TGGT1_278660	2.15297	3.46832
TGGT1_287500	2.13341	2.29959
TGGT1_317720	2.13318	3.23096
TGGT1_230510	2.13283	2.05319
TGGT1_205510	2.13131	2.69267
TGGT1_236570	2.13016	1.77839
TGGT1_235470	2.11762	3.73294
TGGT1_258950	2.11132	2.77018
TGGT1_316400B	2.10982	2.54744
TGGT1_300260	2.09564	1.67992
TGGT1_268850	2.09452	2.76192
TGGT1_311480	2.08593	1.34346
TGGT1_226960	2.05869	2.69433
TGGT1_219310	2.05593	2.15428
TGGT1_289830	2.05342	2.87204
TGGT1_232830	2.04696	2.68359
TGGT1_310670	2.00974	1.72217
TGGT1_247510	2.00517	2.77154
TGGT1_250770	1.99882	2.88871
TGGT1_290160	1.99611	3.01454
TGGT1_311240	1.94751	3.29142
TGGT1_311400	1.94601	2.18497
TGGT1_289300	1.94074	2.38529
TGGT1_248810	1.93144	1.72138
TGGT1_256970	1.92867	4.5712
TGGT1_238050	1.91801	2.97547
TGGT1_263300	1.91051	3.27136
TGGT1_221870	1.89939	1.32607
TGGT1_310000	1.87593	2.23522
TGGT1_229360	1.8693	3.58645
TGGT1_226410	1.8657	1.09821
TGGT1_218280	1.86444	3.11708
TGGT1_290950	1.86126	2.71171
TGGT1_306060	1.85355	1.66822
TGGT1_230350	1.84701	2.3658
TGGT1_411760	1.84538	1.35087
TGGT1_223590	1.84509	3.25289
TGGT1_313140	1.84098	1.95111
TGGT1_288380	1.8397	2.81174
TGGT1_293570	1.82518	2.16805
TGGT1_259010	1.81348	2.67356
TGGT1_310430B	1.79993	1.48241
TGGT1_273760	1.79348	3.73789
TGGT1_232180	1.79211	3.20317
TGGT1_246580	1.78511	1.89693
TGGT1_249990	1.76472	3.30165
TGGT1_258150	1.76186	2.00999
TGGT1_273090	1.76098	3.48247
TGGT1_305980	1.75455	2.57779
TGGT1_283780	1.75328	3.16466
TGGT1_245670	1.70893	2.24534
TGGT1_232600	1.70689	2.68965
TGGT1_258580	1.70383	2.41806
TGGT1_205250	1.7021	2.78716
TGGT1_258560	1.70045	1.61691
TGGT1_232250	1.69788	2.44363
TGGT1_227948	1.67779	1.58825
TGGT1_202390	1.67345	3.33529
TGGT1_258770	1.67315	1.87886
TGGT1_242070	1.66081	1.65271
TGGT1_247470	1.65685	1.48395
TGGT1_279390	1.65631	2.63003
TGGT1_251690	1.64921	3.82404
TGGT1_263180	1.63409	2.72703
TGGT1_231130	1.6187	3.94853
TGGT1_205740	1.61656	4.1097
TGGT1_239500	1.60953	1.43407
TGGT1_216670	1.60481	1.60302
TGGT1_223940	1.60461	1.34731
TGGT1_203990	1.59737	2.42452
TGGT1_244200	1.59077	1.63951
TGGT1_289750	1.57628	1.77876
TGGT1_278870	1.56248	0.940679
TGGT1_231410	1.56163	2.54906
TGGT1_225850	1.55967	1.21348
TGGT1_202200	1.55291	2.80797
TGGT1_221620	1.53897	1.34551
TGGT1_253900	1.53885	1.28382
TGGT1_282180	1.53136	0.969526
TGGT1_286420A	1.52692	2.26309
TGGT1_209950	1.52185	1.96812
TGGT1_311720	1.51808	2.94743
TGGT1_292080	1.49607	1.45051
TGGT1_228190	1.49185	2.9303
TGGT1_280380	1.47194	1.96127
TGGT1_312270	1.46684	1.26423
TGGT1_202530	1.44319	0.94373
TGGT1_308090	1.44122	2.15391
TGGT1_290720	1.43626	1.7026
TGGT1_258826	1.41825	2.01966
TGGT1_262730	1.41435	2.11296
TGGT1_256760	1.41193	2.48767
TGGT1_237150	1.40808	1.69174
TGGT1_295110	1.40384	2.62948
TGGT1_309600	1.40001	1.63808
TGGT1_236040	1.36954	2.15923
TGGT1_411430	1.34399	1.95203
TGGT1_299110	1.33536	1.94772
TGGT1_232280	1.32809	1.394
TGGT1_206470	1.32053	2.07341
TGGT1_270510	1.29717	2.52006
TGGT1_232050	1.29561	2.43104
TGGT1_217740	1.26524	1.05906
TGGT1_239740	1.26217	1.07357
TGGT1_309730	1.2613	2.08706
TGGT1_291930	1.26119	0.838314
TGGT1_308000	1.26053	0.888497
TGGT1_216020	1.25594	0.647943
TGGT1_305290	1.24631	0.630262
TGGT1_225150	1.23227	1.3773
TGGT1_237010	1.23185	0.790571
TGGT1_205440	1.19824	2.20587
TGGT1_267330	1.1838	0.632604
TGGT1_262640	1.18243	0.661823
TGGT1_228170	1.18028	1.75801
TGGT1_212300	1.16536	1.67355
TGGT1_231850	1.15834	1.21264
TGGT1_230420	1.14027	1.78791
TGGT1_209030	1.12752	1.59827
TGGT1_211680	1.12716	1.74845
TGGT1_233480	1.12188	1.06161
TGGT1_297070	1.1148	1.61514
TGGT1_261950	1.10979	1.28733
TGGT1_290840	1.09971	1.3475
TGGT1_255260	1.08289	1.49414
TGGT1_235970	1.08075	1.85166
TGGT1_313080	1.07797	1.72292
TGGT1_285980B	1.07442	3.81746
TGGT1_232440	1.07353	0.868718
TGGT1_299070	1.04283	0.76534
TGGT1_258870B	1.02067	1.13684
TGGT1_268835	1.01561	1.27777
TGGT1_205470	1.00353	1.49925
TGGT1_278990	1.00347	0.528276
TGGT1_226590	1.00042	0.288183
TGGT1_310460	0.992951	1.99931
TGGT1_269980	0.990851	1.42292
TGGT1_207620	0.979981	1.07515
TGGT1_219850	0.973701	1.04063
TGGT1_320050	0.973026	2.20879
TGGT1_244560	0.968872	1.46853
TGGT1_311470	0.961891	1.31313
TGGT1_249390	0.961525	0.944771
TGGT1_248340	0.961362	1.03483
TGGT1_204480	0.961231	1.14708
TGGT1_310070	0.960057	0.948413
TGGT1_226030	0.9491	1.40158
TGGT1_297060	0.936541	1.56333
TGGT1_277270	0.917625	1.10733
TGGT1_208560	0.913392	0.428748
TGGT1_226430	0.911773	0.650157
TGGT1_305810	0.910899	1.68281
TGGT1_216680	0.905372	0.640818
TGGT1_291890	0.905091	1.21005
TGGT1_224900	0.898036	1.26666
TGGT1_295125	0.896592	1.42124
TGGT1_255420	0.880062	1.3982
TGGT1_218940	0.849411	0.69637
TGGT1_308840	0.844103	1.45148
TGGT1_217890	0.838567	1.58424
TGGT1_204400	0.835124	1.02246
TGGT1_227280	0.829426	1.01905
TGGT1_289580	0.826997	0.478628
TGGT1_300100	0.806104	1.50927
TGGT1_318430	0.798753	0.590057
TGGT1_318730	0.795689	0.747419
TGGT1_410360	0.776075	0.364801
TGGT1_226730	0.774982	2.17205
TGGT1_315770	0.772623	0.954664
TGGT1_249900	0.760922	1.82741
TGGT1_245450	0.747478	0.353777
TGGT1_263730	0.741634	1.25881
TGGT1_319560	0.735549	0.90706
TGGT1_291960	0.728538	1.29714
TGGT1_226830	0.728213	1.80266
TGGT1_233460	0.724174	1.37661
TGGT1_313070	0.71839	0.841418
TGGT1_259550	0.709892	0.517211
TGGT1_248880	0.705761	0.773635
TGGT1_312050	0.698483	0.536664
TGGT1_310010	0.680799	0.624399
TGGT1_251780	0.676984	0.872556
TGGT1_222020	0.667192	0.316567
TGGT1_262620	0.664444	0.639085
TGGT1_410370	0.654875	0.764104
TGGT1_220240	0.648847	0.841792
TGGT1_219630	0.630485	0.442688
TGGT1_310470	0.630023	0.284769
TGGT1_207760	0.629068	0.555505
TGGT1_240810	0.62499	0.507186
TGGT1_261750	0.612925	0.438181
TGGT1_263090	0.599416	0.917516
TGGT1_310750	0.593506	0.966344
TGGT1_319920	0.585166	0.350054
TGGT1_245490	0.575896	1.1704
TGGT1_249270	0.57566	0.701759
TGGT1_234380	0.573569	0.546897
TGGT1_309590	0.547123	0.525415
TGGT1_229010	0.541315	0.90905
TGGT1_289690	0.535975	0.801795
TGGT1_233100	0.535964	0.755047
TGGT1_212290	0.52882	0.285297
TGGT1_294800B	0.525514	0.351097
TGGT1_286720	0.496007	0.412556
TGGT1_221380	0.480838	0.474917
TGGT1_286580	0.47788	0.228604
TGGT1_288830	0.441689	0.550142
TGGT1_243950	0.440737	0.590861
TGGT1_218410	0.437256	0.607513
TGGT1_263810	0.426348	0.39307
TGGT1_215060	0.422095	0.489713
TGGT1_214320	0.401369	0.548722
TGGT1_310030	0.400221	0.565165
TGGT1_266060	0.388248	0.485295
TGGT1_224060	0.356278	0.433599
TGGT1_229180	0.355062	0.263181
TGGT1_254440	0.353628	0.39447
TGGT1_288650	0.346184	0.439821
TGGT1_227290	0.341856	0.194671
TGGT1_209260	0.340855	0.170259
TGGT1_315210	0.337556	0.522193
TGGT1_257040	0.335621	0.529608
TGGT1_294790	0.320117	0.356312
TGGT1_220100	0.31592	0.306999
TGGT1_247350	0.313812	0.577335
TGGT1_258060	0.312944	0.135319
TGGT1_202630	0.312086	0.151478
TGGT1_305850	0.307821	0.284779
TGGT1_310420	0.301039	0.316724
TGGT1_204340	0.294504	0.216615
TGGT1_315320	0.27742	0.319771
TGGT1_222910	0.275901	0.214944
TGGT1_208030	0.2703	0.217283
TGGT1_292920	0.25459	0.328242
TGGT1_219550	0.239358	0.205708
TGGT1_312150	0.234663	0.259624
TGGT1_248460	0.223825	0.321577
TGGT1_220950	0.221011	0.166003
TGGT1_217540	0.212564	0.152673
TGGT1_268890	0.196848	0.105636
TGGT1_240280	0.182023	0.235395
TGGT1_260180	0.165118	0.0541505
TGGT1_223050	0.157825	0.231233
TGGT1_225940	0.1529	0.134303
TGGT1_231630	0.146067	0.0974575
TGGT1_290600	0.137086	0.231816
TGGT1_309752	0.137051	0.085237
TGGT1_239890	0.133309	0.10588
TGGT1_288500	0.122961	0.0804579
TGGT1_220400	0.112153	0.194675
TGGT1_228630	0.111025	0.0821398
TGGT1_273960	0.110013	0.165421
TGGT1_217680	0.101536	0.0523423
TGGT1_232350	0.0949006	0.13469
TGGT1_251810	0.0871358	0.101363
TGGT1_215460	0.0725722	0.0559683
TGGT1_256000	0.0447788	0.0387646
TGGT1_232230	0.0361223	0.033855
TGGT1_305270	0.011323	0.00623249
TGGT1_236650	-0.0120645	0.00544829
TGGT1_260500	-0.0307012	0.0143158
TGGT1_229920	-0.0322065	0.0146719
TGGT1_234420	-0.0422778	0.0281401
TGGT1_205700	-0.0451064	0.0787001
TGGT1_269190	-0.0587387	0.0393727
TGGT1_263080	-0.0674806	0.055591
TGGT1_213280	-0.069139	0.120349
TGGT1_232090	-0.0696664	0.0301798
TGGT1_271050	-0.085474	0.0937932
TGGT1_280740	-0.0891809	0.0965615
TGGT1_324600	-0.0895729	0.121111
TGGT1_258730	-0.104556	0.100066
TGGT1_271820	-0.107132	0.0427081
TGGT1_263040	-0.112136	0.190189
TGGT1_239752	-0.114154	0.0349805
TGGT1_284540	-0.124184	0.0685886
TGGT1_261440	-0.124482	0.0755512
TGGT1_309560	-0.146567	0.150595
TGGT1_310320	-0.15502	0.188306
TGGT1_290030	-0.183041	0.0780934
TGGT1_215980	-0.184707	0.159348
TGGT1_261480	-0.189258	0.144949
TGGT1_289680	-0.195616	0.325337
TGGT1_243730	-0.205234	0.148994
TGGT1_206320	-0.205701	0.2037
TGGT1_213030	-0.244933	0.122901
TGGT1_225080	-0.255757	0.148995
TGGT1_211260	-0.307288	0.165707
TGGT1_274060	-0.307819	0.179436
TGGT1_292130	-0.310341	0.2279
TGGT1_232300	-0.327618	0.213003
TGGT1_257680	-0.336529	0.48013
TGGT1_214770	-0.379677	0.619134
TGGT1_221210	-0.383569	0.295129
TGGT1_306670	-0.39039	0.16884
TGGT1_321400	-0.420475	0.705398
TGGT1_309820	-0.426436	0.447191
TGGT1_211290	-0.440702	0.300788
TGGT1_201780	-0.450085	0.728592
TGGT1_209720	-0.456995	0.396789
TGGT1_313290	-0.459538	0.20979
TGGT1_201800	-0.482434	1.18337
TGGT1_245460	-0.488805	0.323087
TGGT1_319340	-0.499357	0.508839
TGGT1_270380	-0.514974	0.208626
TGGT1_305520	-0.521993	0.559266
TGGT1_230410	-0.552598	0.296357
TGGT1_215470	-0.563222	0.593411
TGGT1_263630	-0.565644	0.522261
TGGT1_230520	-0.611188	1.56362
TGGT1_213350	-0.61399	0.377735
TGGT1_216180	-0.618318	0.370496
TGGT1_242840	-0.676237	0.540831
TGGT1_264040	-0.708979	0.634055
TGGT1_203310	-0.722941	1.1685
TGGT1_211030	-0.736923	1.52755
TGGT1_262690	-0.770224	0.961571
TGGT1_360830	-0.777858	0.692264
TGGT1_258820	-0.812483	1.3063
TGGT1_218520	-0.822715	1.18764
TGGT1_284560	-0.838608	0.947096
TGGT1_262380	-0.883931	0.383503
TGGT1_233890	-0.925421	0.527949
TGGT1_261570	-0.93273	1.11519
TGGT1_247550	-0.945642	0.78633
TGGT1_231140	-0.960639	1.82088
TGGT1_290710	-0.964983	1.07943
TGGT1_223040	-0.966793	1.04944
TGGT1_293690	-0.970926	1.36748
TGGT1_215220	-0.985252	0.928684
TGGT1_237180	-0.986072	0.602239
TGGT1_207440	-0.991913	0.67341
TGGT1_309810	-1.01889	0.718896
TGGT1_242330	-1.02038	1.37478
TGGT1_275440	-1.03076	1.29056
TGGT1_218820	-1.03998	2.07949
TGGT1_204020	-1.04583	0.908106
TGGT1_200360	-1.1155	0.843909
TGGT1_294200	-1.12943	0.931647
TGGT1_204050	-1.13989	1.325
TGGT1_232710	-1.19525	2.48807
TGGT1_297810	-1.20316	1.08027
TGGT1_254720	-1.21791	1.01528
TGGT1_254365	-1.27227	0.800744
TGGT1_239760	-1.28838	1.15804
TGGT1_263700	-1.33536	1.84047
TGGT1_262670	-1.35319	1.86081
TGGT1_207840	-1.40497	1.33421
TGGT1_291300	-1.49358	3.06073
TGGT1_211040	-1.5176	3.072
TGGT1_267560	-1.5472	0.934888
TGGT1_227620	-1.58417	2.09184
TGGT1_408800	-1.61093	0.783328
TGGT1_265370	-1.62889	1.9717
TGGT1_270250	-1.8785	1.22716
TGGT1_214080	-1.95318	3.48556
TGGT1_267060	-2.17979	3.05508
TGGT1_214790	-2.24118	1.55059
TGGT1_248480	-2.26283	2.22659
TGGT1_309120	-2.38158	1.06416
TGGT1_227360	-2.39598	2.50705
TGGT1_300000	-2.4266	2.21019
TGGT1_286450	-2.49625	3.97
TGGT1_245680	-2.50706	1.94091
CytB	-4.1471	2.59365
TGGT1_253750	-4.52041	4.03371
TGGT1_246540	-5.63902	4.1073
TGGT1_236210	-6.00473	4.4167
TGGT1_202680	-6.10792	4.85269
TGGT1_320220	-6.57237	4.59052
TGGT1_288750	-7.43849	3.3232
