# Supplementary material for: Functional and biochemical characterization of the Toxoplasma gondii succinate dehydrogenase complex
Source: PLoS Pathog. 2023 Dec 11;19(12):e1011867. doi: 10.1371/journal.ppat.1011867 (PMC10735183; doi:10.1371/journal.ppat.1011867)
Supplement: S3 Table — (XLSX) [file ppat.1011867.s010.xlsx]

## Sheet: Sheet1
S3 Table: SDH and MQO activity measurements
Line	Days ATc	SDH activity (pmol/min/107 cells)		MQO activity (pmol/min/107 cells)
		Mean	SD	Mean	SD
Parental	0	1125.46	192.848	102.967	19.4924
	3	1121.78	110.945	116.347	40.7546
rSDH10	0	1061.08	420.416	123.328	55.6644
	3	147.179	109.546	136.998	130.937
cSDH10	0	718.441	108.821	n/a	n/a
	3	938.045	329.158	n/a	n/a
rSDH11	0	805.701	411.01	152.123	55.6
	3	141.943	103.341	111.693	9.23
cSDH11	0	568.063	340.678	n/a	n/a
	3	676.556	294.077	n/a	n/a
rSDH15	0	844.095	43.6068	89.8778	21.6045
	3	140.489	7.8534	140.489	63.9266
cSDH15	0	318.79	164.258	n/a	n/a
	3	301.629	182.725	n/a	n/a
rSDH23	0	866.783	163.506	171.03	10.6156
	3	237.929	195.619	143.106	36.6493
cSDH23	0	815.881	214.708	n/a	n/a
	3	720.477	93.1778	n/a	n/a
rSDH31	0	591.041	299.491	84.9331	34.4797
	3	131.763	25.0196	84.3514	45.0581
cSDH31	0	345.841	150.496	n/a	n/a
	3	257.417	159.967	n/a	n/a
