# Supplementary material for: Functional and biochemical characterization of the Toxoplasma gondii succinate dehydrogenase complex
Source: PLoS Pathog. 2023 Dec 11;19(12):e1011867. doi: 10.1371/journal.ppat.1011867 (PMC10735183; doi:10.1371/journal.ppat.1011867)
Supplement: S4 Table — (XLSX) [file ppat.1011867.s011.xlsx]

## Sheet: Sheet1
S4 Table: Quantification of DBL-positive vacuoles in parental, rISU1, rSDH10 and cSDH10 parasites
Line	Days ATc	Mean (%)	SD
Parental	0	0	0
	4	0.596667	0.518684
rISU1	0	3.23333	5.6003
	4	54.8333	10.251
rSDH10	0	0	0
	4	11	1.73205
cSDH10	0	0	0
	4	0	0
